# Supplementary material for: Crystal structure of 5-hy­droxy­methyl-2-meth­oxy­phenol
Source: Acta Crystallogr E Crystallogr Commun. 2015 Jul 4;71(Pt 8):o540–1. doi: 10.1107/S205698901501230X (PMC4571386; doi:10.1107/S205698901501230X)
Supplement: Supplementary file 1 [file e-71-0o540-sup1.cif]

##############################################################################
#                                                                            #
# This CIF contains the data in a paper accepted for publication in          #
# Acta Crystallographica Section E. It conforms to the requirements of       #
# Notes for Authors for Acta Crystallographica Section E, and has been       #
# peer reviewed under the auspices of the IUCr Commission on Journals.       #
#                                                                            #
# Full details of the Crystallographic Information File format               #
# are given in the paper "The Crystallographic Information File (CIF):       #
# a New Standard Archive File for Crystallography" by S. R. Hall, F. H.      #
# Allen and I. D. Brown [Acta Cryst. (1991), A47, 655-685].                  #
#                                                                            #
# The current version of the core CIF dictionary is obtainable from          #
# ftp://ftp.iucr.org/pub/cif_core.dic.                                       #
#                                                                            #
# Software is freely available for graphical display of the structure(s)     #
# in this CIF. For information consult the CIF software page                 #
# http://www.iucr.org/resources/cif/software.                                #
#                                                                            #
# This file may be used for bona fide research purposes within the           #
# scientific community so long as proper attribution is given to the journal # 
# article from which it was obtained.                                        #
#                                                                            #
##############################################################################
data_global
_audit_creation_method     'WinGX routine CIF_UPDATE'
_audit_conform_dict_name     cif_core.dic
_audit_conform_dict_version     2.4.3
_journal_data_validation_number     ?
_journal_date_recd_electronic     2015-06-25
_journal_date_accepted     2015-06-26
_journal_name_full     'Acta Crystallographica, Section E'
_journal_year     2015
_journal_volume     71
_journal_issue      8
_journal_page_first     o540
_journal_page_last     o541
_journal_paper_category     HO
_journal_paper_doi     10.1107/S205698901501230X
_journal_coeditor_code     TK5370
_publ_contact_author_name     'Sung Kwon Kang'
_publ_contact_author_address
;
Department of Chemistry
Chungnam National University
Daejeon 305-764
Republic of Korea
;
_publ_contact_author_email     skkang@cnu.ac.kr
_publ_contact_author_fax      8E307(4)
_publ_contact_author_phone      8E307(4)
_publ_section_title
;
Crystal structure of 5-hydroxymethyl-2-methoxyphenol
;
loop_
    _publ_author_name
    _publ_author_footnote
    _publ_author_address
    'Hassan, Mubashir' ?
;
Department of Biology,
College of Natural Sciences,
Kongju National University,
Gongju 314-701,
Republic of Korea
;
    'Ashraf, Zaman' ?
;
Department of Biology,
College of Natural Sciences,
Kongju National University,
Gongju 314-701,
Republic of Korea
Department of Chemistry,
Allama Iqbal Open University,
Islamabad 44000,
Pakistan
;
    'Seo, Sung-Yum ' ?
;
Department of Biology,
College of Natural Sciences,
Kongju National University,
Gongju 314-701,
Republic of Korea
;
    'Kim, Daeyoung' ?
;
Department of Chemistry,
Chungnam National University,
Daejeon 305-764,
Republic of Korea
;
    'Kang, Sung Kwon' ?
;
Department of Chemistry,
Chungnam National University,
Daejeon 305-764,
Republic of Korea
;
_publ_section_synopsis     .
data_I
_database_code_depnum_ccdc_archive 'CCDC 1409010'
_audit_creation_method     'WinGX routine CIF_UPDATE'
_chemical_name_systematic
;
5-Hydroxymethyl-2-methoxyphenol
;
_chemical_formula_moiety     'C8 H10 O3'
_chemical_formula_sum     'C8 H10 O3'
_chemical_formula_iupac     'C8 H10 O3'
_chemical_formula_weight     154.16
_symmetry_cell_setting     orthorhombic
_symmetry_space_group_name_H-M     'P b c a'
_symmetry_space_group_name_Hall     '-P 2ac 2ab'
loop_
    _space_group_symop_operation_xyz
    'x, y, z'
    '-x+1/2, -y, z+1/2'
    '-x, y+1/2, -z+1/2'
    'x+1/2, -y+1/2, -z'
    '-x, -y, -z'
    'x-1/2, y, -z-1/2'
    'x, -y-1/2, z-1/2'
    '-x-1/2, y-1/2, z'
_cell_length_a     15.011(4)
_cell_length_b     6.1354(18)
_cell_length_c     16.543(5)
_cell_angle_alpha     90
_cell_angle_beta     90
_cell_angle_gamma     90
_cell_volume     1523.6(7)
_cell_formula_units_Z     8
_cell_measurement_reflns_used     7746
_cell_measurement_theta_min     2.46
_cell_measurement_theta_max     28.2
_cell_measurement_temperature     296(2)
_exptl_crystal_description     block
_exptl_crystal_colour     brown
_exptl_crystal_size_max     0.28
_exptl_crystal_size_mid     0.25
_exptl_crystal_size_min     0.23
_exptl_crystal_density_diffrn     1.344
_exptl_crystal_F_000     656
_exptl_absorpt_coefficient_mu     0.103
_exptl_absorpt_correction_type     none
_exptl_special_details     ?
_diffrn_ambient_temperature     296(2)
_diffrn_radiation_type     MoK\a
_diffrn_radiation_wavelength     0.71073
_diffrn_measurement_device_type     'Bruker SMART CCD area-detector'
_diffrn_measurement_method     '\f and \w scans'
_diffrn_reflns_number     28952
_diffrn_reflns_av_R_equivalents     0.0251
_diffrn_reflns_theta_min     2.462
_diffrn_reflns_theta_max     28.379
_diffrn_reflns_theta_full     25.242
_diffrn_measured_fraction_theta_max     0.997
_diffrn_measured_fraction_theta_full     1
_diffrn_reflns_limit_h_min     -20
_diffrn_reflns_limit_h_max     19
_diffrn_reflns_limit_k_min     -8
_diffrn_reflns_limit_k_max     8
_diffrn_reflns_limit_l_min     -22
_diffrn_reflns_limit_l_max     20
_refine_special_details     ?
_reflns_number_total     1900
_reflns_number_gt     1530
_reflns_threshold_expression     'I > 2\s(I)'
_refine_ls_structure_factor_coef     Fsqd
_refine_ls_matrix_type     full
_refine_ls_R_factor_all     0.0618
_refine_ls_R_factor_gt     0.0511
_refine_ls_wR_factor_ref     0.1487
_refine_ls_goodness_of_fit_ref     1.072
_refine_ls_restrained_S_all     1.072
_refine_ls_number_reflns     1900
_refine_ls_number_parameters     108
_refine_ls_number_restraints     0
_refine_ls_hydrogen_treatment     mixed
_refine_ls_weighting_scheme     calc
_refine_ls_weighting_details
              'w=1/[\s^2^(Fo^2^)+(0.0668P)^2^+0.6464P] where P=(Fo^2^+2Fc^2^)/3'
_atom_sites_solution_hydrogens     mixed
_refine_ls_shift/su_max     0
_refine_ls_shift/su_mean     0
_refine_diff_density_max     0.376
_refine_diff_density_min     -0.418
_refine_ls_extinction_method     none
loop_
    _atom_type_symbol
    _atom_type_description
    _atom_type_scat_dispersion_real
    _atom_type_scat_dispersion_imag
    _atom_type_scat_source
    C C 0.0033 0.0016 'International Tables Vol C Tables 4.2.6.8 and 6.1.1.4'
    H H 0 0 'International Tables Vol C Tables 4.2.6.8 and 6.1.1.4'
    O O 0.0106 0.006 'International Tables Vol C Tables 4.2.6.8 and 6.1.1.4'
_computing_data_collection
;
SMART (Bruker, 2002)
;
_computing_cell_refinement
;
SAINT (Bruker, 2002)
;
_computing_data_reduction
;
SAINT (Bruker, 2002)
;
_computing_structure_solution
;
SHELXS2013 (Sheldrick, 2008)
;
_computing_structure_refinement
;
SHELXL2013 (Sheldrick, 2015)
;
_computing_molecular_graphics
;
ORTEP-3 for Windows (Farrugia, 2012)
;
_computing_publication_material
;
WinGX (Farrugia, 2012)
;
loop_
    _atom_site_type_symbol
    _atom_site_label
    _atom_site_fract_x
    _atom_site_fract_y
    _atom_site_fract_z
    _atom_site_U_iso_or_equiv
    _atom_site_adp_type
    _atom_site_calc_flag
    _atom_site_occupancy
    _atom_site_disorder_assembly
    _atom_site_disorder_group
    O O1 0.56019(17) 0.3078(3) 0.91644(10) 0.1025(9) Uani d 1 . .
    H H1 0.559(2) 0.268(6) 0.959(2) 0.129(13) Uiso d 1 . .
    C C2 0.61335(11) 0.1812(3) 0.86876(9) 0.0462(4) Uani d 1 . .
    H H2A 0.5895 0.0345 0.8663 0.055 Uiso calc 1 . .
    H H2B 0.6727 0.1737 0.8919 0.055 Uiso calc 1 . .
    C C3 0.61828(10) 0.2752(3) 0.78509(9) 0.0383(4) Uani d 1 . .
    C C4 0.57178(10) 0.1775(3) 0.72196(8) 0.0388(4) Uani d 1 . .
    H H4 0.5385 0.0524 0.7316 0.047 Uiso calc 1 . .
    C C5 0.57476(10) 0.2651(3) 0.64505(8) 0.0375(3) Uani d 1 . .
    C C6 0.62554(10) 0.4516(3) 0.62970(9) 0.0368(3) Uani d 1 . .
    C C7 0.67100(11) 0.5504(3) 0.69227(10) 0.0452(4) Uani d 1 . .
    H H7 0.7042 0.6757 0.6828 0.054 Uiso calc 1 . .
    C C8 0.66682(11) 0.4616(3) 0.76955(9) 0.0454(4) Uani d 1 . .
    H H8 0.6973 0.5292 0.8116 0.054 Uiso calc 1 . .
    O O9 0.52924(10) 0.1784(2) 0.58164(7) 0.0554(4) Uani d 1 . .
    H H9 0.498(2) 0.060(6) 0.5924(18) 0.124(12) Uiso d 1 . .
    O O10 0.62581(8) 0.5189(2) 0.55089(7) 0.0472(3) Uani d 1 . .
    C C11 0.67256(15) 0.7139(3) 0.53259(12) 0.0588(5) Uani d 1 . .
    H H11A 0.6682 0.7433 0.4757 0.088 Uiso calc 1 . .
    H H11B 0.7341 0.6976 0.5473 0.088 Uiso calc 1 . .
    H H11C 0.647 0.8328 0.5624 0.088 Uiso calc 1 . .
loop_
    _atom_site_aniso_label
    _atom_site_aniso_U_11
    _atom_site_aniso_U_22
    _atom_site_aniso_U_33
    _atom_site_aniso_U_12
    _atom_site_aniso_U_13
    _atom_site_aniso_U_23
    O1 0.1593(19) 0.1051(14) 0.0432(8) 0.0824(14) 0.0458(10) 0.0312(9)
    C2 0.0512(9) 0.0580(10) 0.0293(7) 0.0082(7) -0.0009(6) 0.0039(7)
    C3 0.0371(7) 0.0506(9) 0.0272(7) 0.0057(6) 0.0004(5) 0.0000(6)
    C4 0.0443(8) 0.0425(8) 0.0296(7) -0.0036(6) 0.0043(6) -0.0003(6)
    C5 0.0429(7) 0.0434(8) 0.0263(7) -0.0021(6) 0.0013(5) -0.0039(6)
    C6 0.0395(7) 0.0431(8) 0.0277(7) 0.0011(6) 0.0025(5) 0.0014(6)
    C7 0.0469(8) 0.0503(9) 0.0384(8) -0.0110(7) -0.0005(6) -0.0007(7)
    C8 0.0443(8) 0.0590(10) 0.0327(8) -0.0063(7) -0.0063(6) -0.0050(7)
    O9 0.0752(9) 0.0631(8) 0.0279(6) -0.0280(7) -0.0037(5) -0.0024(5)
    O10 0.0610(7) 0.0505(7) 0.0302(6) -0.0110(5) 0.0009(5) 0.0060(5)
    C11 0.0761(13) 0.0528(11) 0.0476(10) -0.0137(9) 0.0028(9) 0.0127(8)
_geom_special_details
;
All e.s.d.'s (except the e.s.d. in the dihedral angle between two l.s. planes)
are estimated using the full covariance matrix. The cell e.s.d.'s are taken
into account individually in the estimation of e.s.d.'s in distances, angles
and torsion angles; correlations between e.s.d.'s in cell parameters are only
used when they are defined by crystal symmetry. An approximate (isotropic)
treatment of cell e.s.d.'s is used for estimating e.s.d.'s involving l.s.
planes.
;
loop_
    _geom_bond_atom_site_label_1
    _geom_bond_atom_site_label_2
    _geom_bond_site_symmetry_2
    _geom_bond_distance
    _geom_bond_publ_flag
    O1 C2 . 1.365(2) ?
    O1 H1 . 0.74(4) ?
    C2 C3 . 1.501(2) ?
    C2 H2A . 0.97 ?
    C2 H2B . 0.97 ?
    C3 C8 . 1.380(2) ?
    C3 C4 . 1.392(2) ?
    C4 C5 . 1.382(2) ?
    C4 H4 . 0.93 ?
    C5 O9 . 1.3601(18) ?
    C5 C6 . 1.398(2) ?
    C6 O10 . 1.3677(18) ?
    C6 C7 . 1.380(2) ?
    C7 C8 . 1.391(2) ?
    C7 H7 . 0.93 ?
    C8 H8 . 0.93 ?
    O9 H9 . 0.88(4) ?
    O10 C11 . 1.420(2) ?
    C11 H11A . 0.96 ?
    C11 H11B . 0.96 ?
    C11 H11C . 0.96 ?
loop_
    _geom_angle_atom_site_label_1
    _geom_angle_atom_site_label_2
    _geom_angle_atom_site_label_3
    _geom_angle_site_symmetry_1
    _geom_angle_site_symmetry_3
    _geom_angle
    _geom_angle_publ_flag
    C2 O1 H1 . . 112(3) ?
    O1 C2 C3 . . 110.07(15) ?
    O1 C2 H2A . . 109.6 ?
    C3 C2 H2A . . 109.6 ?
    O1 C2 H2B . . 109.6 ?
    C3 C2 H2B . . 109.6 ?
    H2A C2 H2B . . 108.2 ?
    C8 C3 C4 . . 118.80(14) ?
    C8 C3 C2 . . 121.06(14) ?
    C4 C3 C2 . . 120.12(15) ?
    C5 C4 C3 . . 120.48(15) ?
    C5 C4 H4 . . 119.8 ?
    C3 C4 H4 . . 119.8 ?
    O9 C5 C4 . . 122.81(14) ?
    O9 C5 C6 . . 116.99(13) ?
    C4 C5 C6 . . 120.20(13) ?
    O10 C6 C7 . . 125.50(15) ?
    O10 C6 C5 . . 114.96(13) ?
    C7 C6 C5 . . 119.54(14) ?
    C6 C7 C8 . . 119.66(16) ?
    C6 C7 H7 . . 120.2 ?
    C8 C7 H7 . . 120.2 ?
    C3 C8 C7 . . 121.29(14) ?
    C3 C8 H8 . . 119.4 ?
    C7 C8 H8 . . 119.4 ?
    C5 O9 H9 . . 116(2) ?
    C6 O10 C11 . . 117.34(13) ?
    O10 C11 H11A . . 109.5 ?
    O10 C11 H11B . . 109.5 ?
    H11A C11 H11B . . 109.5 ?
    O10 C11 H11C . . 109.5 ?
    H11A C11 H11C . . 109.5 ?
    H11B C11 H11C . . 109.5 ?
loop_
    _geom_hbond_atom_site_label_D
    _geom_hbond_atom_site_label_H
    _geom_hbond_atom_site_label_A
    _geom_hbond_site_symmetry_A
    _geom_hbond_distance_DH
    _geom_hbond_distance_HA
    _geom_hbond_distance_DA
    _geom_hbond_angle_DHA
    O1 H1 O9 7_566 0.74(4) 2.11(4) 2.773(2) 150(4)
    O1 H1 O10 7_566 0.74(4) 2.54(4) 3.152(2) 142(4)
    O9 H9 O1 3_646 0.88(4) 1.78(4) 2.641(2) 163(3)
_iucr_refine_instructions_details
;
TITL [C8 H10 O3] in Pbca
CELL 0.71073  15.01130   6.13540  16.54270  90.0000  90.0000  90.0000
ZERR    8.00   0.00420   0.00180   0.00460   0.0000   0.0000   0.0000
LATT  1
SYMM 0.5-X, -Y, 0.5+Z
SYMM -X, 0.5+Y, 0.5-Z
SYMM 0.5+X, 0.5-Y, -Z
SFAC C H O
UNIT 64 80 24
acta
htab
HTAB O1 O9_$1
HTAB O1 O10_$1
HTAB O9 O1_$2
EQIV $1 x, -y+1/2, z+1/2
EQIV $2 -x+1, y-1/2, -z+3/2
L.S. 5
BOND $H
FMAP 2
PLAN -5
MPLA 3 O1 C2 C3
MPLA 7 C3 > O9
MPLA 3 C6 O10 C11
WGHT    0.066800    0.646400
FVAR       0.17819
O1    3    0.560189    0.307804    0.916438    11.00000    0.15927    0.10510 =
         0.04325    0.03120    0.04579    0.08239
H1    2    0.558785    0.267563    0.958531    11.00000    0.12879
C2    1    0.613347    0.181222    0.868762    11.00000    0.05118    0.05800 =
         0.02931    0.00391   -0.00088    0.00821
AFIX  23
H2A   2    0.589457    0.034474    0.866312    11.00000   -1.20000
H2B   2    0.672661    0.173695    0.891859    11.00000   -1.20000
AFIX   0
C3    1    0.618276    0.275211    0.785090    11.00000    0.03708    0.05060 =
         0.02716    0.00001    0.00043    0.00575
C4    1    0.571779    0.177543    0.721958    11.00000    0.04426    0.04252 =
         0.02964   -0.00031    0.00429   -0.00357
AFIX  43
H4    2    0.538458    0.052430    0.731606    11.00000   -1.20000
AFIX   0
C5    1    0.574759    0.265105    0.645047    11.00000    0.04288    0.04340 =
         0.02635   -0.00388    0.00126   -0.00213
C6    1    0.625536    0.451555    0.629703    11.00000    0.03953    0.04309 =
         0.02774    0.00140    0.00247    0.00112
C7    1    0.670997    0.550404    0.692274    11.00000    0.04689    0.05033 =
         0.03837   -0.00073   -0.00052   -0.01104
AFIX  43
H7    2    0.704249    0.675732    0.682818    11.00000   -1.20000
AFIX   0
C8    1    0.666824    0.461612    0.769553    11.00000    0.04433    0.05900 =
         0.03274   -0.00498   -0.00629   -0.00625
AFIX  43
H8    2    0.697343    0.529169    0.811574    11.00000   -1.20000
AFIX   0
O9    3    0.529241    0.178443    0.581640    11.00000    0.07523    0.06314 =
         0.02794   -0.00241   -0.00368   -0.02797
H9    2    0.497763    0.060042    0.592378    11.00000    0.12384
O10   3    0.625806    0.518894    0.550887    11.00000    0.06097    0.05047 =
         0.03023    0.00603    0.00086   -0.01100
C11   1    0.672557    0.713921    0.532588    11.00000    0.07613    0.05280 =
         0.04756    0.01273    0.00276   -0.01375
AFIX  33
H11A  2    0.668193    0.743284    0.475725    11.00000   -1.50000
H11B  2    0.734064    0.697569    0.547280    11.00000   -1.50000
H11C  2    0.647026    0.832772    0.562385    11.00000   -1.50000
MOLE   2
AFIX   0
HKLF 4
REM  [C8 H10 O3] in Pbca
REM R1 =  0.0511 for    1530 Fo > 4sig(Fo)  and  0.0618 for all    1900 data
REM    108 parameters refined using      0 restraints
END
WGHT      0.0668      0.6452
REM Instructions for potential hydrogen bonds
HTAB O1 O9_$1
HTAB O1 O10_$1
HTAB O9 O1_$2
REM Highest difference peak  0.376,  deepest hole -0.418,  1-sigma level  0.042
Q1    1   0.5394  0.2786  0.9095  11.00000  0.05    0.38
Q2    1   0.6078  0.3586  0.9285  11.00000  0.05    0.35
Q3    1   0.5870  0.2632  0.7600  11.00000  0.05    0.22
Q4    1   0.5665  0.2560  0.6841  11.00000  0.05    0.20
Q5    1   0.6091  0.2481  0.8236  11.00000  0.05    0.20
;
