# Supplementary material for: Crystal structure of 5-hy­droxy­methyl-2-meth­oxy­phenol
Source: Acta Crystallogr E Crystallogr Commun. 2015 Jul 4;71(Pt 8):o540–1. doi: 10.1107/S205698901501230X (PMC4571386; doi:10.1107/S205698901501230X)
Supplement: Supplementary file 2 [file e-71-0o540-Isup2.hkl]

#
# h,k,l, Fc-squared, Fo-squared, sigma(Fo-squared), status flag
#
data_I
_shelx_title ' [C8 H10 O3] in Pbca'
_shelx_refln_list_code          4
_shelx_F_calc_maximum      175.19
_exptl_crystal_F_000       656.00
_reflns_d_resolution_high  0.7477

loop_
 _space_group_symop_operation_xyz
 'x, y, z'
 '-x+1/2, -y, z+1/2'
 '-x, y+1/2, -z+1/2'
 'x+1/2, -y+1/2, -z'
 '-x, -y, -z'
 'x-1/2, y, -z-1/2'
 'x, -y-1/2, z-1/2'
 '-x-1/2, y-1/2, z'

_cell_length_a    15.0113
_cell_length_b     6.1354
_cell_length_c    16.5427
_cell_angle_alpha  90.000
_cell_angle_beta   90.000
_cell_angle_gamma  90.000

_shelx_F_squared_multiplier     1.000

loop_
 _refln_index_h
 _refln_index_k
 _refln_index_l
 _refln_F_squared_calc
 _refln_F_squared_meas
 _refln_F_squared_sigma
 _refln_observed_status
   2   0   0       6889.88       6754.63        42.36 o
   4   0   0      28688.96      28879.97       232.02 o
   6   0   0        234.15        163.77         1.98 o
   8   0   0         16.30         10.38         0.69 o
  10   0   0        112.35        156.04         2.73 o
  12   0   0         22.78         30.46         1.51 o
  14   0   0        124.03        138.91         3.88 o
  16   0   0        220.78        213.02         4.67 o
  18   0   0         63.38         72.67         3.48 o
  20   0   0        277.84        259.37        16.38 o
   2   1   0      21719.32      21480.31       104.08 o
   4   1   0      30691.38      30222.56       192.91 o
   6   1   0        179.65        192.28         1.44 o
   8   1   0        191.18        202.93         1.70 o
  10   1   0        235.51        241.37         1.97 o
  12   1   0          0.02          0.77         0.63 o
  14   1   0         68.17         78.75         1.92 o
  16   1   0         18.82         14.01         1.33 o
  18   1   0         91.22         80.84         2.73 o
   0   2   0       4207.63       4318.19        25.28 o
   2   2   0       6265.98       6605.72        30.67 o
   4   2   0       1555.27       1512.28         7.13 o
   6   2   0       2168.15       2425.76        11.23 o
   8   2   0        830.39        883.54         4.79 o
  10   2   0         23.93         22.58         0.95 o
  12   2   0         16.64          9.40         0.87 o
  14   2   0         16.46         10.06         1.01 o
  16   2   0          1.03         -0.61         0.97 o
  18   2   0          3.86          5.38         1.30 o
   2   3   0        707.99        765.92         5.31 o
   4   3   0       1585.89       1779.89         9.28 o
   6   3   0         23.00         23.34         0.91 o
   8   3   0         67.81         72.10         1.57 o
  10   3   0         12.15         16.50         1.10 o
  12   3   0          1.66          2.24         0.86 o
  14   3   0          4.38          8.09         1.14 o
  16   3   0          3.18          2.91         1.01 o
  18   3   0         18.74         16.69         1.72 o
   0   4   0       3209.21       3369.07        21.98 o
   2   4   0         11.33         11.83         0.76 o
   4   4   0        898.03        955.86         6.03 o
   6   4   0        137.24        130.72         2.09 o
   8   4   0         88.28         68.87         1.80 o
  10   4   0          3.85         11.92         1.17 o
  12   4   0          3.45          7.30         1.17 o
  14   4   0          0.43          1.83         1.13 o
  16   4   0         41.31         42.61         2.10 o
   2   5   0         12.38          9.27         0.93 o
   4   5   0          0.41         -0.63         0.63 o
   6   5   0         57.12         43.37         1.63 o
   8   5   0          7.12          3.50         0.90 o
  10   5   0         35.00         32.41         1.77 o
  12   5   0          3.31          5.79         1.20 o
  14   5   0         12.51         13.60         1.65 o
   0   6   0        114.10        110.86         3.45 o
   2   6   0         32.59         32.22         1.58 o
   4   6   0          0.83          3.07         0.98 o
   6   6   0         11.15         13.08         1.41 o
   8   6   0          0.08          4.33         1.15 o
  10   6   0          0.75          1.50         1.08 o
  12   6   0         10.98         13.71         1.57 o
   2   7   0         20.37         17.90         1.52 o
   4   7   0         23.03         17.46         1.76 o
   6   7   0          0.76         -0.82         1.27 o
   8   7   0          9.17          9.34         1.40 o
  10   7   0          1.96          4.18         1.67 o
   0   8   0         49.40         36.32         3.99 o
   2   8   0          0.64          2.99         1.97 o
   4   8   0          0.79         -1.43         1.43 o
   1   1   1       1007.94        977.00         3.30 o
   2   1   1       7395.62       7611.63        24.22 o
   3   1   1       8376.93       8152.81        30.93 o
   4   1   1       5809.09       5710.81        16.91 o
   5   1   1       1582.81       1508.32         4.89 o
   6   1   1        692.58        743.83         2.73 o
   7   1   1       1147.06       1212.32         4.19 o
   8   1   1        433.68        440.28         1.98 o
   9   1   1        475.05        441.61         2.02 o
  10   1   1         49.01         48.73         0.77 o
  11   1   1         55.40         73.33         1.02 o
  12   1   1          1.28          1.33         0.44 o
  13   1   1         81.97         84.69         1.22 o
  14   1   1          0.01          0.01         0.50 o
  15   1   1         31.83         36.49         1.15 o
  16   1   1         57.22         62.96         1.50 o
  17   1   1         45.78         49.79         1.43 o
  18   1   1         22.02         23.37         1.20 o
  19   1   1          7.16          8.73         0.99 o
   0   2   1       1520.95       1370.17         6.42 o
   1   2   1        502.07        584.10         2.28 o
   2   2   1        260.94        262.14         1.35 o
   3   2   1        358.92        414.35         1.94 o
   4   2   1        146.61        137.03         0.89 o
   5   2   1        854.33        917.48         3.51 o
   6   2   1          0.33          1.44         0.28 o
   7   2   1        881.33        791.83         3.33 o
   8   2   1         99.74         90.84         0.94 o
   9   2   1          2.06          1.34         0.32 o
  10   2   1          3.81          2.91         0.40 o
  11   2   1         17.10         13.65         0.62 o
  12   2   1         14.25         17.69         0.70 o
  13   2   1         19.81         27.51         0.83 o
  14   2   1          3.02          2.14         0.56 o
  15   2   1          1.23          1.60         0.62 o
  16   2   1          5.43          5.32         0.81 o
  17   2   1          0.80         -0.29         0.73 o
  18   2   1          0.00          1.12         0.80 o
  19   2   1          0.07          0.68         1.24 o
   1   3   1       2846.53       3193.20        10.40 o
   2   3   1       2191.46       2277.03         8.23 o
   3   3   1        187.90        143.37         1.20 o
   4   3   1         35.50         35.17         0.86 o
   5   3   1        272.50        274.82         1.70 o
   6   3   1         27.82         31.67         0.68 o
   7   3   1         73.22         97.00         0.98 o
   8   3   1        151.84        136.37         1.29 o
   9   3   1          3.44          5.59         0.50 o
  10   3   1          3.26          4.92         0.56 o
  11   3   1        238.16        220.45         2.15 o
  12   3   1          8.13          6.89         0.67 o
  13   3   1         20.59         24.91         1.04 o
  14   3   1          6.42          6.11         0.75 o
  15   3   1         19.75         16.05         1.01 o
  16   3   1          6.10          5.54         0.82 o
  17   3   1          0.23          0.51         0.80 o
  18   3   1         12.28         17.50         1.23 o
   0   4   1        268.27        246.17         2.26 o
   1   4   1         46.66         59.41         0.79 o
   2   4   1         38.89         43.44         0.84 o
   3   4   1         63.46         59.61         0.98 o
   4   4   1          5.32          5.48         0.43 o
   5   4   1        306.18        286.84         1.93 o
   6   4   1          0.39          5.86         0.46 o
   7   4   1        298.09        303.15         2.32 o
   8   4   1         10.24          6.95         0.63 o
   9   4   1         24.13         27.55         0.95 o
  10   4   1          1.06          1.51         0.61 o
  11   4   1          0.06         -0.20         0.60 o
  12   4   1          0.65          1.02         0.62 o
  13   4   1          0.91          0.64         0.65 o
  14   4   1          0.99          1.95         0.74 o
  15   4   1          0.68          0.22         0.71 o
  16   4   1          0.43          1.55         0.80 o
  17   4   1          6.85          5.66         1.23 o
   1   5   1          2.66          0.67         0.45 o
   2   5   1         32.64         32.04         0.94 o
   3   5   1        529.20        521.26         3.20 o
   4   5   1         41.29         48.93         1.23 o
   5   5   1         57.23         62.82         1.30 o
   6   5   1         15.06         16.28         0.87 o
   7   5   1         28.23         25.66         0.99 o
   8   5   1          1.71          3.42         0.68 o
   9   5   1         12.57         12.26         0.83 o
  10   5   1          0.27         -0.37         0.62 o
  11   5   1          2.48          2.29         0.74 o
  12   5   1          0.85         -0.21         0.72 o
  13   5   1          2.97          3.21         0.86 o
  14   5   1          9.54         10.02         1.01 o
  15   5   1          1.85          3.97         0.95 o
   0   6   1          8.94         11.66         1.17 o
   1   6   1         34.09         33.71         1.30 o
   2   6   1          0.50         -0.55         0.55 o
   3   6   1          0.56          1.15         0.60 o
   4   6   1         37.13         33.17         1.28 o
   5   6   1          4.02          2.32         0.71 o
   6   6   1          6.97          4.74         0.79 o
   7   6   1         69.62         80.40         1.83 o
   8   6   1         13.55         11.90         1.00 o
   9   6   1          1.18          1.44         0.74 o
  10   6   1          4.61          4.92         0.84 o
  11   6   1          0.17          0.47         0.76 o
  12   6   1         13.99         14.75         1.15 o
  13   6   1         12.91         14.66         1.40 o
   1   7   1          2.13          1.42         0.76 o
   2   7   1         62.92         63.50         1.82 o
   3   7   1         10.32         15.38         1.14 o
   4   7   1          0.74          0.07         0.74 o
   5   7   1          0.14         -0.50         0.74 o
   6   7   1          1.80          0.91         0.78 o
   7   7   1          5.50          5.75         0.98 o
   8   7   1          0.12         -0.33         0.77 o
   9   7   1         11.43         16.11         1.26 o
  10   7   1          0.97          3.59         1.34 o
   0   8   1         20.32         18.72         2.29 o
   1   8   1          0.04         -1.12         1.12 o
   2   8   1          6.80          8.89         1.64 o
   3   8   1          4.21          3.52         1.32 o
   4   8   1          1.95          4.21         2.18 o
   0   0   2        190.57        194.30         1.68 o
   1   0   2       3477.26       3538.78        15.43 o
   2   0   2        678.37        731.51         3.18 o
   3   0   2        603.56        656.50         2.77 o
   4   0   2       1057.84       1083.38         4.32 o
   5   0   2         78.74         71.83         0.73 o
   6   0   2        121.62         94.91         0.88 o
   7   0   2        577.03        518.56         2.92 o
   8   0   2        602.85        581.53         3.38 o
   9   0   2        289.96        209.51         1.78 o
  10   0   2         17.14         24.25         0.75 o
  11   0   2         21.05         38.11         1.55 o
  12   0   2        304.86        329.96         3.28 o
  13   0   2          7.90          4.40         0.82 o
  14   0   2          1.01          2.08         0.83 o
  15   0   2         30.16         43.59         1.71 o
  16   0   2          6.40         10.22         1.18 o
  17   0   2        124.07        160.90         3.01 o
  18   0   2         45.23         44.20         2.00 o
  19   0   2          8.69         15.86         1.56 o
   1   1   2         43.19         33.18         0.34 o
   2   1   2       5970.65       5908.26        18.14 o
   3   1   2       5366.11       5395.53        19.83 o
   4   1   2        452.63        422.23         1.73 o
   5   1   2        262.67        268.99         1.27 o
   6   1   2       1224.55       1311.67         4.29 o
   7   1   2        140.80        150.96         1.01 o
   8   1   2        198.82        240.22         1.35 o
   9   1   2         64.91         54.59         0.71 o
  10   1   2        130.71        132.26         1.09 o
  11   1   2          0.14          5.30         0.43 o
  12   1   2          4.79          7.21         0.53 o
  13   1   2        166.07        211.83         1.82 o
  14   1   2         17.87         16.99         0.76 o
  15   1   2         43.10         64.68         1.40 o
  16   1   2          3.54          3.31         0.68 o
  17   1   2         59.06         51.90         1.47 o
  18   1   2         52.77         57.83         1.69 o
  19   1   2         37.66         42.09         1.53 o
   0   2   2        634.36        617.15         3.48 o
   1   2   2       1330.45       1374.05         4.72 o
   2   2   2        700.99        739.06         2.72 o
   3   2   2        996.34       1084.81         3.81 o
   4   2   2       1656.25       1738.16         5.95 o
   5   2   2       2245.20       2282.12         7.99 o
   6   2   2       3227.17       3411.79        11.41 o
   7   2   2        841.87        873.31         3.60 o
   8   2   2       1467.89       1433.79         5.38 o
   9   2   2        553.16        577.45         2.69 o
  10   2   2        160.98        190.10         1.42 o
  11   2   2        400.37        416.50         2.52 o
  12   2   2        459.99        418.40         2.67 o
  13   2   2         98.87        105.76         1.40 o
  14   2   2        104.68        113.65         1.64 o
  15   2   2        287.27        299.64         2.73 o
  16   2   2        110.92        113.08         1.92 o
  17   2   2          2.73          5.30         0.89 o
  18   2   2          9.14         11.58         1.05 o
  19   2   2         13.45          5.99         1.35 o
   1   3   2          0.29          0.18         0.21 o
   2   3   2        418.54        512.69         2.55 o
   3   3   2         23.24         36.46         0.93 o
   4   3   2         97.15         79.10         1.04 o
   5   3   2          8.34          9.84         0.45 o
   6   3   2         48.26         61.69         0.70 o
   7   3   2        156.75        137.94         1.18 o
   8   3   2         21.73         29.68         0.75 o
   9   3   2        109.65         93.25         1.28 o
  10   3   2         52.13         54.86         1.47 o
  11   3   2        222.27        228.25         2.18 o
  12   3   2          0.23         -0.55         0.55 o
  13   3   2        210.61        208.59         2.26 o
  14   3   2          0.88          0.21         0.63 o
  15   3   2          2.58          1.70         0.72 o
  16   3   2          4.74          5.00         0.85 o
  17   3   2         11.39          7.82         0.94 o
  18   3   2          5.66          5.17         0.99 o
   0   4   2          0.87          0.66         0.40 o
   1   4   2        215.71        222.38         1.52 o
   2   4   2          0.17          0.78         0.33 o
   3   4   2        153.15        158.73         1.42 o
   4   4   2          1.22          0.39         0.30 o
   5   4   2         91.33         98.09         1.15 o
   6   4   2         12.64         16.54         0.61 o
   7   4   2        109.89        104.36         1.36 o
   8   4   2         25.17         23.83         0.86 o
   9   4   2         48.19         48.06         1.24 o
  10   4   2          6.05          9.07         0.75 o
  11   4   2         16.40          9.98         0.75 o
  12   4   2          3.06          5.03         0.74 o
  13   4   2          0.11          0.89         0.67 o
  14   4   2         14.14         12.60         0.94 o
  15   4   2          4.99          5.62         0.83 o
  16   4   2          0.28          0.39         0.76 o
  17   4   2         26.26         25.12         1.67 o
   1   5   2          0.57          0.25         0.45 o
   2   5   2        191.89        197.05         1.82 o
   3   5   2          2.22          1.43         0.46 o
   4   5   2          0.03          0.26         0.35 o
   5   5   2        218.64        215.07         2.04 o
   6   5   2         55.31         57.70         1.61 o
   7   5   2         28.62         22.42         1.00 o
   8   5   2          4.46          0.72         0.59 o
   9   5   2         71.36         85.28         1.67 o
  10   5   2         33.75         30.37         1.20 o
  11   5   2          0.74          2.33         0.72 o
  12   5   2          5.57          6.35         0.83 o
  13   5   2          9.53         11.54         1.06 o
  14   5   2          2.16          0.48         0.80 o
  15   5   2         49.05         45.25         1.75 o
   0   6   2         41.40         49.90         1.92 o
   1   6   2          9.67          7.02         0.72 o
   2   6   2          0.34          0.37         0.59 o
   3   6   2         12.61         11.33         0.84 o
   4   6   2         17.00         20.51         1.07 o
   5   6   2          4.60          3.80         0.76 o
   6   6   2          3.44          2.79         0.74 o
   7   6   2         28.87         29.95         1.29 o
   8   6   2         31.17         31.96         1.28 o
   9   6   2         49.55         51.07         1.64 o
  10   6   2          0.16         -0.02         0.73 o
  11   6   2         22.32         22.38         1.29 o
  12   6   2         19.57         23.74         1.33 o
  13   6   2          0.30          2.54         1.17 o
   1   7   2          1.48          1.83         0.73 o
   2   7   2         11.72         11.08         1.03 o
   3   7   2         19.61         18.51         1.21 o
   4   7   2          0.52         -0.64         0.72 o
   5   7   2          9.24          9.62         1.05 o
   6   7   2          2.96          1.58         0.97 o
   7   7   2         14.08         17.00         1.31 o
   8   7   2          1.38          1.85         0.88 o
   9   7   2          2.80          1.89         0.92 o
  10   7   2          2.22          1.34         1.37 o
   0   8   2          9.63         12.04         2.24 o
   1   8   2          0.17          0.40         1.09 o
   2   8   2          0.36          1.60         1.27 o
   3   8   2          1.22          0.98         1.35 o
   1   1   3         64.80         55.84         0.46 o
   2   1   3        542.69        550.68         2.20 o
   3   1   3        157.94        161.05         0.83 o
   4   1   3       1881.12       1965.39         6.73 o
   5   1   3          5.26          5.07         0.26 o
   6   1   3       1254.29       1350.45         4.56 o
   7   1   3          1.84          5.13         0.29 o
   8   1   3        641.70        709.19         2.90 o
   9   1   3          0.07          0.16         0.26 o
  10   1   3        302.65        314.03         1.80 o
  11   1   3         19.97         15.96         0.55 o
  12   1   3         98.96         83.13         1.15 o
  13   1   3          6.72          8.54         0.60 o
  14   1   3        219.84        212.94         1.99 o
  15   1   3          5.92          5.93         0.69 o
  16   1   3         77.80         76.85         1.74 o
  17   1   3          7.84          9.22         0.85 o
  18   1   3         27.09         23.77         1.21 o
  19   1   3          0.45          1.55         0.83 o
   0   2   3        196.62        139.29         1.27 o
   1   2   3        113.38        117.85         0.78 o
   2   2   3          5.01          2.61         0.21 o
   3   2   3        244.22        222.39         1.17 o
   4   2   3        140.61        153.88         0.96 o
   5   2   3         37.40         27.39         0.63 o
   6   2   3        975.59        884.48         3.62 o
   7   2   3        349.93        317.59         1.78 o
   8   2   3        401.90        366.92         2.01 o
   9   2   3         16.65         14.30         0.46 o
  10   2   3         14.65          7.78         0.43 o
  11   2   3        149.72        137.40         1.39 o
  12   2   3         85.04         81.11         1.21 o
  13   2   3          5.21          5.95         0.60 o
  14   2   3        190.39        164.71         1.91 o
  15   2   3         16.40         18.22         0.95 o
  16   2   3         14.61         11.63         0.89 o
  17   2   3          1.54          0.74         0.72 o
  18   2   3          4.43          4.87         0.90 o
  19   2   3          0.14          0.61         1.24 o
   1   3   3         18.53         15.08         0.41 o
   2   3   3         96.88         91.80         0.78 o
   3   3   3          0.10          3.51         0.27 o
   4   3   3          4.67          9.81         0.36 o
   5   3   3        145.59        178.87         1.26 o
   6   3   3        812.86        743.82         3.10 o
   7   3   3         20.69         13.05         0.51 o
   8   3   3         91.71         81.55         1.00 o
   9   3   3        138.99        144.81         1.50 o
  10   3   3       2144.27       1986.15         8.90 o
  11   3   3         20.55         22.57         0.95 o
  12   3   3        167.64        146.19         1.90 o
  13   3   3          4.35          3.81         0.65 o
  14   3   3        101.70         99.31         2.06 o
  15   3   3          0.57         -0.15         0.66 o
  16   3   3          1.84         -0.10         0.72 o
  17   3   3          4.87          3.25         0.79 o
  18   3   3          0.00         -0.35         0.88 o
   0   4   3         47.66         25.13         0.84 o
   1   4   3         88.02         94.90         0.97 o
   2   4   3          3.82          2.46         0.37 o
   3   4   3         67.68         68.72         0.96 o
   4   4   3         15.03         20.33         0.76 o
   5   4   3         48.76         42.22         0.93 o
   6   4   3        370.35        323.89         2.37 o
   7   4   3        283.96        254.52         2.19 o
   8   4   3        439.10        395.91         2.89 o
   9   4   3         45.36         49.28         1.45 o
  10   4   3         38.18         30.17         1.08 o
  11   4   3         66.33         60.06         1.57 o
  12   4   3        124.64        107.35         2.37 o
  13   4   3        130.84        127.36         2.04 o
  14   4   3        102.44         88.16         2.04 o
  15   4   3          0.07         -0.55         0.68 o
  16   4   3          0.55          1.91         0.79 o
  17   4   3         25.77         21.72         2.03 o
   1   5   3         27.81         27.25         0.89 o
   2   5   3         51.07         56.85         1.13 o
   3   5   3         85.97         80.81         1.22 o
   4   5   3         28.49         26.46         0.85 o
   5   5   3          1.50          3.08         0.48 o
   6   5   3         12.90          9.59         0.76 o
   7   5   3         26.53         20.54         0.98 o
   8   5   3          7.31          5.70         0.74 o
   9   5   3          7.08          7.70         0.76 o
  10   5   3        107.02         93.29         1.67 o
  11   5   3          2.17          0.97         0.67 o
  12   5   3         94.82         92.00         1.89 o
  13   5   3          0.02          0.24         0.81 o
  14   5   3          9.55         14.75         1.19 o
  15   5   3          0.02          0.79         0.85 o
   0   6   3         40.29         38.57         1.74 o
   1   6   3         12.98         11.74         0.80 o
   2   6   3         12.68         11.54         0.83 o
   3   6   3         30.16         25.84         1.06 o
   4   6   3         20.91         18.88         1.04 o
   5   6   3          1.10          1.91         0.70 o
   6   6   3         53.41         42.88         1.80 o
   7   6   3         27.87         24.89         1.31 o
   8   6   3         62.44         55.09         1.66 o
   9   6   3          2.48          3.30         0.82 o
  10   6   3         23.47         29.92         1.38 o
  11   6   3          8.26          8.46         1.10 o
  12   6   3          0.60          2.07         0.83 o
  13   6   3          8.85         11.59         1.59 o
   1   7   3          7.08          7.00         1.04 o
   2   7   3          2.53          4.82         0.96 o
   3   7   3          0.08          0.78         0.84 o
   4   7   3          3.66          3.24         0.87 o
   5   7   3          7.65          5.59         1.01 o
   6   7   3         30.90         33.21         1.59 o
   7   7   3          0.09          1.33         0.92 o
   8   7   3          1.43          3.56         0.92 o
   9   7   3          0.02          1.61         0.90 o
   0   8   3          0.23          3.12         1.90 o
   1   8   3          0.66          2.04         1.18 o
   2   8   3          1.02          1.31         1.04 o
   3   8   3          1.79          1.46         1.60 o
   0   0   4        854.70        800.85         6.71 o
   1   0   4       1462.96       1435.12         6.25 o
   2   0   4       5822.05       5754.69        25.85 o
   3   0   4          0.40          1.60         0.23 o
   4   0   4         81.81         69.16         0.75 o
   5   0   4       3710.76       3728.66        15.06 o
   6   0   4       1538.39       1522.34         6.66 o
   7   0   4        310.00        336.42         2.06 o
   8   0   4        434.13        406.82         2.50 o
   9   0   4       2452.59       2422.57        10.72 o
  10   0   4         72.65         59.16         1.03 o
  11   0   4       1477.96       1455.44         8.11 o
  12   0   4        306.66        357.96         3.33 o
  13   0   4          1.08          2.34         0.70 o
  14   0   4          6.38          3.39         0.82 o
  15   0   4         79.84         64.92         1.99 o
  16   0   4          8.28          9.03         1.03 o
  17   0   4          6.53          2.64         0.98 o
  18   0   4         25.14         25.10         1.58 o
  19   0   4          0.47          2.00         1.09 o
   1   1   4        353.10        347.79         1.50 o
   2   1   4       3577.70       3619.87        11.38 o
   3   1   4         42.82         46.56         0.51 o
   4   1   4        251.41        274.33         1.36 o
   5   1   4        590.61        588.85         2.55 o
   6   1   4        134.85        131.52         0.92 o
   7   1   4       1692.01       1812.64         6.13 o
   8   1   4         88.11        101.46         0.82 o
   9   1   4        635.07        695.57         2.85 o
  10   1   4          3.50          7.75         0.42 o
  11   1   4         42.09         36.94         0.74 o
  12   1   4         28.07         22.06         0.70 o
  13   1   4        254.26        218.67         1.90 o
  14   1   4          2.76          0.43         0.53 o
  15   1   4         66.50         50.01         1.24 o
  16   1   4          0.21          0.67         0.65 o
  17   1   4          0.75         -0.68         0.81 o
  18   1   4          0.57          1.51         0.80 o
  19   1   4          4.26          1.88         0.85 o
   0   2   4        816.75        734.39         4.39 o
   1   2   4         32.42         29.80         0.55 o
   2   2   4        563.53        548.85         2.33 o
   3   2   4       1252.63       1308.15         4.72 o
   4   2   4        178.73        188.26         1.12 o
   5   2   4        284.76        331.71         1.74 o
   6   2   4          4.63          2.85         0.29 o
   7   2   4        283.68        281.44         1.66 o
   8   2   4        177.65        206.80         1.35 o
   9   2   4         52.47         48.08         0.80 o
  10   2   4         19.69         24.95         0.61 o
  11   2   4        125.83        118.25         1.34 o
  12   2   4         74.95         65.52         1.15 o
  13   2   4        231.45        244.07         2.22 o
  14   2   4          0.53          0.14         0.55 o
  15   2   4         25.02         17.70         0.93 o
  16   2   4         33.79         36.68         1.25 o
  17   2   4         21.06         15.85         1.00 o
  18   2   4          0.13         -0.31         0.73 o
  19   2   4          3.74          3.74         1.34 o
   1   3   4         76.02         68.12         0.79 o
   2   3   4         35.70         29.75         0.69 o
   3   3   4         50.24         46.54         0.65 o
   4   3   4          0.15         -0.15         0.23 o
   5   3   4        350.56        357.84         1.88 o
   6   3   4        606.80        586.05         2.61 o
   7   3   4        152.70        176.76         1.39 o
   8   3   4         92.15         93.17         1.12 o
   9   3   4       1040.77       1047.55         5.37 o
  10   3   4        342.91        314.41         2.58 o
  11   3   4         52.95         40.64         1.09 o
  12   3   4          3.59          4.01         0.63 o
  13   3   4        114.47        100.30         1.58 o
  14   3   4        102.33         89.87         1.69 o
  15   3   4         21.88         23.28         1.08 o
  16   3   4          1.88          0.78         0.71 o
  17   3   4          0.00         -0.71         0.71 o
  18   3   4          1.33          1.58         0.99 o
   0   4   4         40.36         49.95         1.27 o
   1   4   4        301.95        283.69         1.71 o
   2   4   4        146.38        130.44         1.17 o
   3   4   4         68.84         61.83         0.93 o
   4   4   4         93.46         93.31         1.17 o
   5   4   4        502.86        493.94         3.02 o
   6   4   4        158.06        150.31         1.56 o
   7   4   4        209.73        234.50         2.11 o
   8   4   4         34.43         33.53         1.04 o
   9   4   4         27.82         28.78         1.02 o
  10   4   4          0.34         -0.10         0.57 o
  11   4   4         22.90         29.67         1.12 o
  12   4   4          4.70          1.46         0.68 o
  13   4   4          1.47          1.74         0.73 o
  14   4   4         55.25         52.09         1.50 o
  15   4   4          1.23          0.80         0.69 o
  16   4   4          3.14          3.38         0.85 o
  17   4   4          0.76          1.61         1.33 o
   1   5   4          8.29          5.61         0.60 o
   2   5   4         44.43         49.14         1.11 o
   3   5   4         91.65        107.97         1.42 o
   4   5   4         56.35         55.10         1.20 o
   5   5   4          2.34          1.33         0.47 o
   6   5   4          4.63          3.18         0.60 o
   7   5   4          0.51         -0.04         0.60 o
   8   5   4         14.57          7.13         0.80 o
   9   5   4         20.43         11.84         0.87 o
  10   5   4          2.72          2.66         0.74 o
  11   5   4         63.84         68.31         1.93 o
  12   5   4         35.83         48.70         1.57 o
  13   5   4         21.47         21.26         1.19 o
  14   5   4          4.55          4.37         0.92 o
  15   5   4          1.82          0.16         0.91 o
   0   6   4          9.03         10.41         1.29 o
   1   6   4          7.78         10.33         0.84 o
   2   6   4          3.70          3.31         0.70 o
   3   6   4          3.68          3.53         0.72 o
   4   6   4          0.36          0.54         0.67 o
   5   6   4          3.40          1.47         0.76 o
   6   6   4         15.88         15.01         1.06 o
   7   6   4         10.94         16.43         1.33 o
   8   6   4         28.34         39.04         1.49 o
   9   6   4         57.05         58.10         1.75 o
  10   6   4          4.00          7.35         0.96 o
  11   6   4          9.41          6.56         1.10 o
  12   6   4         12.95         16.45         1.21 o
  13   6   4          0.03          1.60         1.25 o
   1   7   4          0.03         -0.49         0.81 o
   2   7   4          5.80          6.69         1.08 o
   3   7   4          0.22          0.24         0.90 o
   4   7   4          2.89          2.61         0.90 o
   5   7   4         56.37         57.96         1.97 o
   6   7   4         41.48         50.41         2.36 o
   7   7   4          4.96          5.62         1.17 o
   8   7   4          0.08          0.57         0.93 o
   9   7   4         14.58         16.94         1.96 o
   0   8   4          0.59         -0.67         2.86 o
   1   8   4          6.50          6.94         1.47 o
   2   8   4          0.16          1.43         2.71 o
   1   1   5          0.68          2.04         0.19 o
   2   1   5       1957.07       1996.00         6.84 o
   3   1   5        422.98        436.35         1.81 o
   4   1   5        343.25        357.67         1.96 o
   5   1   5        876.86        950.09         3.60 o
   6   1   5        905.69        946.98         3.72 o
   7   1   5         25.90         31.98         0.57 o
   8   1   5          1.42          0.13         0.24 o
   9   1   5        200.40        199.04         1.34 o
  10   1   5          0.92          1.77         0.30 o
  11   1   5         30.50         42.40         0.76 o
  12   1   5          8.42          9.54         0.52 o
  13   1   5          0.52          0.69         0.46 o
  14   1   5          0.98          0.42         0.50 o
  15   1   5         38.65         43.61         1.13 o
  16   1   5         24.41         28.47         1.07 o
  17   1   5          2.77          2.69         0.70 o
  18   1   5          0.38          0.37         0.73 o
  19   1   5          0.17         -0.10         0.86 o
   0   2   5        165.11        161.48         1.76 o
   1   2   5       1280.73       1342.96         5.11 o
   2   2   5        264.53        298.97         1.62 o
   3   2   5          3.37          0.54         0.19 o
   4   2   5        152.95        159.40         1.12 o
   5   2   5       1520.44       1531.04         5.70 o
   6   2   5          0.54          1.73         0.27 o
   7   2   5        101.18        115.31         1.09 o
   8   2   5          0.19         -0.26         0.26 o
   9   2   5         73.32         71.89         1.00 o
  10   2   5         26.07         29.90         0.72 o
  11   2   5         34.21         44.90         0.83 o
  12   2   5         21.13         19.95         0.73 o
  13   2   5          3.25          1.74         0.51 o
  14   2   5         16.57         22.42         0.92 o
  15   2   5         16.06         17.20         0.91 o
  16   2   5          6.81          7.01         0.75 o
  17   2   5          0.50          0.42         0.75 o
  18   2   5         16.53         18.97         1.15 o
   1   3   5        284.27        303.91         1.76 o
   2   3   5        116.89        117.78         0.98 o
   3   3   5        241.23        250.73         1.48 o
   4   3   5         71.63         60.58         0.72 o
   5   3   5        317.46        379.59         1.99 o
   6   3   5         26.43         36.06         0.78 o
   7   3   5         12.03         17.04         0.53 o
   8   3   5        112.80        125.91         1.31 o
   9   3   5         45.36         37.38         0.97 o
  10   3   5          1.01          1.60         0.60 o
  11   3   5         46.44         48.80         1.20 o
  12   3   5         44.74         52.27         1.24 o
  13   3   5          3.61          5.23         0.67 o
  14   3   5         16.91         14.86         0.94 o
  15   3   5         12.02         16.74         0.98 o
  16   3   5         24.20         27.59         1.23 o
  17   3   5         18.42         17.45         1.09 o
  18   3   5          0.07         -0.21         1.01 o
   0   4   5          0.60         -0.11         0.36 o
   1   4   5         16.22         17.64         0.52 o
   2   4   5          0.36          0.40         0.28 o
   3   4   5          2.59          1.24         0.35 o
   4   4   5        463.76        489.48         2.79 o
   5   4   5         10.09          6.41         0.56 o
   6   4   5        133.43        138.46         1.60 o
   7   4   5        393.75        410.63         2.83 o
   8   4   5        656.85        638.82         4.12 o
   9   4   5         96.30        116.45         1.65 o
  10   4   5         32.84         36.86         1.18 o
  11   4   5          2.60          0.74         0.63 o
  12   4   5        296.34        270.27         2.98 o
  13   4   5         29.38         27.92         1.17 o
  14   4   5          2.05          1.72         0.71 o
  15   4   5          0.63          0.81         0.69 o
  16   4   5         29.01         19.69         1.20 o
   1   5   5          0.04         -0.42         0.51 o
   2   5   5        230.71        219.55         2.04 o
   3   5   5         77.41         73.35         1.33 o
   4   5   5        123.31        115.48         1.52 o
   5   5   5        190.58        223.42         2.22 o
   6   5   5        189.67        180.81         2.29 o
   7   5   5          0.00          0.14         0.67 o
   8   5   5          8.40          6.54         0.78 o
   9   5   5         23.09         27.55         1.22 o
  10   5   5         32.11         29.10         1.24 o
  11   5   5          0.91         -0.75         0.75 o
  12   5   5          3.07          3.54         0.82 o
  13   5   5          1.07          0.59         0.79 o
  14   5   5         18.29         15.16         1.32 o
  15   5   5          6.03          4.06         1.15 o
   0   6   5         93.13         91.48         2.68 o
   1   6   5        191.41        199.31         2.59 o
   2   6   5         12.32         11.66         0.95 o
   3   6   5         31.32         33.68         1.28 o
   4   6   5         16.06         16.98         1.07 o
   5   6   5        132.43        144.29         2.51 o
   6   6   5          8.24          6.48         0.96 o
   7   6   5          0.75          1.38         0.81 o
   8   6   5          6.61          5.93         0.96 o
   9   6   5          1.61          3.68         0.85 o
  10   6   5          2.24          2.04         0.81 o
  11   6   5          2.76          3.52         0.84 o
  12   6   5          1.68          1.17         0.87 o
   1   7   5          1.57          0.70         0.89 o
   2   7   5          7.98         12.00         1.19 o
   3   7   5          0.35          0.70         0.99 o
   4   7   5         10.58          8.74         1.31 o
   5   7   5         30.95         35.62         1.83 o
   6   7   5          8.29         10.60         1.18 o
   7   7   5          0.06          1.69         0.95 o
   8   7   5          1.82          0.26         0.93 o
   9   7   5         17.99         20.82         1.96 o
   0   0   6       8103.03       8404.03        63.73 o
   1   0   6       1774.41       1812.57         9.34 o
   2   0   6       5665.37       6031.60        26.28 o
   3   0   6         65.77         58.67         0.82 o
   4   0   6        507.04        475.03         2.91 o
   5   0   6         89.34         65.41         0.95 o
   6   0   6         14.35         23.16         0.79 o
   7   0   6        245.74        327.03         2.28 o
   8   0   6          2.62          0.87         0.32 o
   9   0   6          1.99          1.21         0.40 o
  10   0   6        162.35        165.32         1.72 o
  11   0   6          9.43         15.20         0.82 o
  12   0   6         75.18         86.40         1.66 o
  13   0   6         42.59         40.13         1.37 o
  14   0   6         14.82         23.00         1.19 o
  15   0   6          3.45          3.72         0.96 o
  16   0   6          5.38          6.88         1.16 o
  17   0   6          6.27          5.57         1.07 o
  18   0   6          0.01         -0.63         0.94 o
  19   0   6          0.22         -0.63         1.06 o
   1   1   6        437.67        473.28         2.16 o
   2   1   6       1846.35       1971.82         6.61 o
   3   1   6       1874.97       1980.17         6.72 o
   4   1   6        574.97        573.53         2.42 o
   5   1   6          2.10          1.92         0.24 o
   6   1   6       1500.07       1543.20         5.51 o
   7   1   6        114.90        132.71         0.95 o
   8   1   6        705.89        757.17         2.98 o
   9   1   6          6.85          2.76         0.34 o
  10   1   6         13.58         21.47         0.59 o
  11   1   6          9.92         16.24         0.56 o
  12   1   6         26.96         30.14         0.74 o
  13   1   6          0.91          0.37         0.46 o
  14   1   6          5.38          5.63         0.60 o
  15   1   6          0.47          0.31         0.52 o
  16   1   6          8.35         14.19         0.87 o
  17   1   6         18.52         20.33         1.30 o
  18   1   6          0.00          0.05         0.74 o
  19   1   6          3.60          3.12         1.21 o
   0   2   6        297.84        258.93         2.51 o
   1   2   6          0.01          1.11         0.21 o
   2   2   6        964.02        939.56         3.89 o
   3   2   6        428.12        456.21         2.28 o
   4   2   6        707.42        739.23         3.32 o
   5   2   6          1.00          5.29         0.32 o
   6   2   6          0.71          0.80         0.28 o
   7   2   6        350.26        338.79         2.07 o
   8   2   6          1.34          4.06         0.36 o
   9   2   6          0.54          1.90         0.36 o
  10   2   6          2.54          5.55         0.46 o
  11   2   6         26.43         29.52         0.86 o
  12   2   6         52.35         65.39         1.20 o
  13   2   6         12.71         13.50         0.74 o
  14   2   6         10.79         19.37         0.94 o
  15   2   6          1.59          2.19         0.69 o
  16   2   6          0.04         -0.65         0.65 o
  17   2   6          7.33         10.77         0.93 o
  18   2   6          0.58          1.44         0.85 o
   1   3   6         24.67         25.59         0.60 o
   2   3   6         10.06         12.14         0.42 o
   3   3   6        145.64        153.03         1.17 o
   4   3   6         65.68         63.44         0.82 o
   5   3   6          8.39          3.09         0.34 o
   6   3   6          0.77         -0.21         0.30 o
   7   3   6        229.97        214.60         1.61 o
   8   3   6         16.31         22.33         0.68 o
   9   3   6          0.12          0.00         0.43 o
  10   3   6        262.52        251.87         2.13 o
  11   3   6         17.33         21.93         0.90 o
  12   3   6          8.22          8.51         0.76 o
  13   3   6          9.20         11.20         0.82 o
  14   3   6         22.82         24.51         1.08 o
  15   3   6          3.18          3.23         0.80 o
  16   3   6          0.35          0.83         0.82 o
  17   3   6          4.02          2.01         0.86 o
   0   4   6         13.25         23.74         0.83 o
   1   4   6          0.86          0.93         0.26 o
   2   4   6         18.57         24.96         0.71 o
   3   4   6         74.32         74.23         1.08 o
   4   4   6          0.00         -0.29         0.40 o
   5   4   6         74.86         79.03         1.18 o
   6   4   6        122.25        107.82         1.59 o
   7   4   6         46.83         48.99         1.13 o
   8   4   6        116.43         98.93         1.59 o
   9   4   6         38.27         35.35         1.22 o
  10   4   6          0.07          0.82         0.62 o
  11   4   6          2.16          1.15         0.67 o
  12   4   6         17.06         20.54         1.01 o
  13   4   6          1.22          0.07         0.63 o
  14   4   6          7.66         10.08         0.87 o
  15   4   6          0.59          0.85         0.75 o
  16   4   6          0.01         -0.16         0.80 o
   1   5   6        737.67        727.96         4.58 o
   2   5   6         23.89         25.01         0.93 o
   3   5   6        520.05        485.67         3.37 o
   4   5   6        318.63        313.35         2.59 o
   5   5   6        203.76        186.73         2.17 o
   6   5   6          9.85          7.76         0.74 o
   7   5   6         30.21         30.39         1.22 o
   8   5   6         45.64         51.37         1.55 o
   9   5   6          0.02          0.03         0.68 o
  10   5   6          0.43          0.96         0.70 o
  11   5   6          1.66          2.07         0.73 o
  12   5   6         13.69         11.13         0.97 o
  13   5   6          3.08          2.29         0.80 o
  14   5   6          3.98          2.91         0.83 o
   0   6   6        156.34        165.97         3.38 o
   1   6   6         97.33         96.28         1.96 o
   2   6   6         53.01         55.87         1.73 o
   3   6   6        220.94        220.63         2.93 o
   4   6   6          1.64          1.43         0.72 o
   5   6   6          0.64          1.78         0.81 o
   6   6   6         14.09         11.81         1.12 o
   7   6   6         84.09         89.57         2.18 o
   8   6   6         26.68         24.14         1.42 o
   9   6   6          4.17          3.15         0.89 o
  10   6   6         14.32         13.59         1.13 o
  11   6   6          8.84         10.24         1.07 o
  12   6   6          6.94          7.29         1.20 o
   1   7   6          4.23          2.08         0.86 o
   2   7   6         29.47         30.66         1.52 o
   3   7   6         37.05         39.84         1.87 o
   4   7   6          7.67          7.28         1.20 o
   5   7   6         24.04         26.59         1.65 o
   6   7   6         47.72         44.40         2.05 o
   7   7   6         50.23         54.04         2.31 o
   8   7   6          4.80          6.01         1.36 o
   1   1   7       2543.51       2861.38         9.94 o
   2   1   7       1081.57       1140.91         4.45 o
   3   1   7         31.77         27.64         0.56 o
   4   1   7         16.21         16.98         0.45 o
   5   1   7        123.66        139.56         1.04 o
   6   1   7         12.86         10.09         0.40 o
   7   1   7         53.23         53.15         0.70 o
   8   1   7          3.92          4.26         0.33 o
   9   1   7         17.91         12.97         0.50 o
  10   1   7         17.23         13.26         0.53 o
  11   1   7          1.51          0.90         0.41 o
  12   1   7         19.15         14.45         0.65 o
  13   1   7          0.04         -0.46         0.46 o
  14   1   7          1.32          1.28         0.55 o
  15   1   7          0.07         -0.50         0.50 o
  16   1   7          0.52          0.04         0.62 o
  17   1   7          2.42          3.07         0.72 o
  18   1   7          1.29          3.11         0.81 o
   0   2   7        212.37        265.41         2.32 o
   1   2   7       2358.98       2603.39         9.30 o
   2   2   7        519.62        559.93         2.81 o
   3   2   7       3852.13       4350.37        15.04 o
   4   2   7        186.70        191.34         1.44 o
   5   2   7        171.33        146.39         1.28 o
   6   2   7        127.54        136.36         1.26 o
   7   2   7          0.23          2.97         0.38 o
   8   2   7         31.27         25.58         0.68 o
   9   2   7          8.45         11.11         0.50 o
  10   2   7          8.03          7.91         0.49 o
  11   2   7          4.17          6.58         0.49 o
  12   2   7          9.41          8.84         0.59 o
  13   2   7          0.27          0.49         0.53 o
  14   2   7          4.79          8.79         0.80 o
  15   2   7         14.25         14.69         0.91 o
  16   2   7          5.15          3.06         0.80 o
  17   2   7          4.98          2.62         0.91 o
  18   2   7          7.25          6.74         1.52 o
   1   3   7       3414.63       3635.65        13.45 o
   2   3   7         13.06         10.75         0.49 o
   3   3   7         56.20         40.69         0.76 o
   4   3   7          4.27          2.81         0.36 o
   5   3   7        409.39        426.15         2.41 o
   6   3   7         69.43         67.24         0.94 o
   7   3   7        112.53        111.21         1.21 o
   8   3   7          7.69          5.70         0.45 o
   9   3   7          0.14         -0.42         0.42 o
  10   3   7          8.60         12.73         0.75 o
  11   3   7          3.70          0.75         0.60 o
  12   3   7         19.22         14.31         0.89 o
  13   3   7         11.48         14.83         0.94 o
  14   3   7         18.20         19.97         1.06 o
  15   3   7          9.58          5.49         0.91 o
  16   3   7          0.74          1.21         0.95 o
  17   3   7          7.87          8.78         1.01 o
   0   4   7        514.05        470.49         3.66 o
   1   4   7          0.00         -0.30         0.30 o
   2   4   7          4.01          4.69         0.50 o
   3   4   7        615.73        635.30         3.70 o
   4   4   7        186.25        197.28         1.90 o
   5   4   7       1015.29        978.58         5.11 o
   6   4   7         24.99         17.10         0.84 o
   7   4   7          2.73          4.40         0.60 o
   8   4   7         66.29         56.55         1.39 o
   9   4   7         18.65         15.98         0.91 o
  10   4   7          2.46          1.68         0.62 o
  11   4   7          3.49          8.42         0.79 o
  12   4   7          0.11          0.56         0.63 o
  13   4   7         10.45          7.69         0.90 o
  14   4   7          9.82          7.44         0.91 o
  15   4   7          3.69          4.23         0.86 o
  16   4   7          1.25          2.04         1.37 o
   1   5   7        501.11        500.20         3.91 o
   2   5   7        142.73        131.06         1.85 o
   3   5   7         16.22         14.44         0.82 o
   4   5   7         12.77          9.02         0.80 o
   5   5   7         31.03         27.95         1.18 o
   6   5   7         16.64         16.59         0.97 o
   7   5   7         19.00         15.11         1.00 o
   8   5   7          0.00          0.25         0.69 o
   9   5   7          6.94          5.61         0.87 o
  10   5   7          7.85          6.88         0.97 o
  11   5   7          0.06         -0.32         0.72 o
  12   5   7         13.64         12.71         1.03 o
  13   5   7          0.61          0.78         0.77 o
  14   5   7          1.90          2.99         0.83 o
   0   6   7        209.61        212.81         3.87 o
   1   6   7        229.46        220.31         2.90 o
   2   6   7         33.22         33.01         1.43 o
   3   6   7        215.63        204.26         2.84 o
   4   6   7         61.95         61.68         1.84 o
   5   6   7         20.43         20.92         1.38 o
   6   6   7         46.39         55.22         1.97 o
   7   6   7          2.88          1.30         0.87 o
   8   6   7          9.42          9.22         1.02 o
   9   6   7         15.42         20.21         1.31 o
  10   6   7          5.01          4.70         0.96 o
  11   6   7          3.77          3.23         0.94 o
  12   6   7          0.60          3.38         1.22 o
   1   7   7         39.47         33.57         1.87 o
   2   7   7          0.07          0.58         0.85 o
   3   7   7          5.03          5.31         1.11 o
   4   7   7         17.29         18.50         1.46 o
   5   7   7         11.77          8.55         1.30 o
   6   7   7          3.13          5.28         1.14 o
   7   7   7          5.93          6.56         1.19 o
   8   7   7          2.34          3.38         1.65 o
   0   0   8        678.87        703.84         6.88 o
   1   0   8       3404.59       3789.12        19.90 o
   2   0   8          8.20          7.55         0.45 o
   3   0   8        554.44        627.58         3.90 o
   4   0   8        319.89        347.08         2.58 o
   5   0   8       1728.89       1712.32         8.60 o
   6   0   8        336.45        329.61         2.51 o
   7   0   8        116.57        124.85         1.38 o
   8   0   8         43.42         46.57         0.91 o
   9   0   8          0.97         -0.04         0.38 o
  10   0   8         49.96         39.43         1.08 o
  11   0   8         19.84         22.60         1.07 o
  12   0   8          0.96          1.33         0.68 o
  13   0   8          7.09          6.05         0.84 o
  14   0   8          9.34         14.18         1.08 o
  15   0   8         63.01         81.46         2.33 o
  16   0   8         11.31         19.11         1.39 o
  17   0   8          0.31          3.80         1.01 o
  18   0   8          0.63          1.63         0.99 o
   1   1   8          3.16         10.69         0.40 o
   2   1   8        782.82        841.07         3.57 o
   3   1   8         94.72        145.70         1.05 o
   4   1   8        226.54        249.39         1.45 o
   5   1   8        772.79        862.15         3.60 o
   6   1   8        466.11        465.00         2.28 o
   7   1   8         35.97         37.66         0.66 o
   8   1   8        122.36        123.59         1.18 o
   9   1   8         22.08         14.01         0.54 o
  10   1   8         15.66         23.82         0.69 o
  11   1   8         16.11         28.13         0.77 o
  12   1   8          0.32          0.07         0.42 o
  13   1   8          3.18         11.39         0.68 o
  14   1   8          2.99          4.74         0.65 o
  15   1   8         11.60          6.31         0.80 o
  16   1   8          2.77          1.20         0.67 o
  17   1   8         10.50          7.24         1.30 o
  18   1   8         11.31         12.91         1.20 o
   0   2   8        102.42         88.14         1.35 o
   1   2   8         35.41         34.77         0.67 o
   2   2   8         88.58         98.38         1.00 o
   3   2   8         34.04         31.18         0.71 o
   4   2   8        451.84        446.99         2.48 o
   5   2   8         98.80        111.71         1.11 o
   6   2   8         24.37         35.24         0.77 o
   7   2   8          0.33          2.14         0.38 o
   8   2   8          0.52          0.16         0.35 o
   9   2   8        140.50        133.31         1.23 o
  10   2   8         15.70         15.53         0.60 o
  11   2   8          9.03         10.47         0.56 o
  12   2   8         10.01         11.98         0.67 o
  13   2   8          0.00         -0.54         0.54 o
  14   2   8          0.73          1.30         0.65 o
  15   2   8         15.67         21.74         1.28 o
  16   2   8          2.50          2.25         0.84 o
  17   2   8          0.06          1.08         0.87 o
  18   2   8          0.17          0.42         1.03 o
   1   3   8        158.51        141.35         1.33 o
   2   3   8        410.06        463.37         2.72 o
   3   3   8        182.96        197.61         1.55 o
   4   3   8        155.05        156.67         1.49 o
   5   3   8        452.05        432.44         2.53 o
   6   3   8         76.82         80.48         1.07 o
   7   3   8        118.59        127.76         1.37 o
   8   3   8        118.13        130.67         1.40 o
   9   3   8         82.00         70.87         1.36 o
  10   3   8         38.96         44.00         1.21 o
  11   3   8         42.39         53.85         1.39 o
  12   3   8         13.40         16.63         1.26 o
  13   3   8         26.50         30.98         1.21 o
  14   3   8          4.09          4.63         0.80 o
  15   3   8         21.12         21.70         1.20 o
  16   3   8         20.25         23.17         1.26 o
  17   3   8          0.35          2.76         0.92 o
   0   4   8          4.32          3.39         0.69 o
   1   4   8        494.78        459.71         3.03 o
   2   4   8         27.66         25.30         0.83 o
   3   4   8        541.79        519.26         3.28 o
   4   4   8         17.07         12.87         0.73 o
   5   4   8          8.30          5.38         0.61 o
   6   4   8         33.63         33.91         1.09 o
   7   4   8          0.37         -0.47         0.47 o
   8   4   8         49.05         49.17         1.38 o
   9   4   8         12.69          8.21         0.74 o
  10   4   8          6.23          5.57         0.69 o
  11   4   8          0.26          1.42         0.63 o
  12   4   8         14.37         17.24         1.07 o
  13   4   8          2.28          2.91         0.81 o
  14   4   8          6.55          5.04         0.84 o
  15   4   8          5.68          7.88         1.21 o
   1   5   8        310.34        315.05         3.14 o
   2   5   8        422.90        421.87         3.66 o
   3   5   8          0.60         -0.31         0.62 o
   4   5   8          6.44          5.39         0.76 o
   5   5   8         20.01         24.06         1.15 o
   6   5   8          4.30          4.82         0.76 o
   7   5   8         13.30         21.84         1.14 o
   8   5   8         33.98         32.73         1.33 o
   9   5   8         14.27         19.68         1.13 o
  10   5   8          4.70          6.24         0.89 o
  11   5   8          0.00          0.84         0.75 o
  12   5   8          0.10          0.69         0.76 o
  13   5   8          0.13          0.45         1.01 o
  14   5   8          0.84          0.76         1.23 o
   0   6   8         14.11         18.95         1.58 o
   1   6   8         19.05         21.83         1.25 o
   2   6   8         16.21         18.27         1.19 o
   3   6   8        102.56        116.05         2.24 o
   4   6   8          1.13          0.63         0.76 o
   5   6   8         58.44         67.97         2.09 o
   6   6   8          5.06          4.21         0.99 o
   7   6   8          1.31          1.16         0.87 o
   8   6   8          0.07         -0.03         0.82 o
   9   6   8          3.86          3.35         0.93 o
  10   6   8          3.05          4.12         0.95 o
  11   6   8          0.16          0.43         1.04 o
   1   7   8         58.76         62.24         2.09 o
   2   7   8         71.58         70.24         2.74 o
   3   7   8         16.77         15.82         1.29 o
   4   7   8         16.90         15.95         1.40 o
   5   7   8         19.46         26.00         2.39 o
   6   7   8         57.05         63.87         2.41 o
   7   7   8         17.85         20.19         2.27 o
   1   1   9        667.66        783.51         3.92 o
   2   1   9         37.58         43.67         0.73 o
   3   1   9        537.85        529.44         2.56 o
   4   1   9         10.81         12.04         0.40 o
   5   1   9         12.38         13.42         0.43 o
   6   1   9         49.07         51.34         0.75 o
   7   1   9         87.05        101.13         1.08 o
   8   1   9         75.97         71.88         1.07 o
   9   1   9         46.90         47.20         0.88 o
  10   1   9        215.89        186.38         1.58 o
  11   1   9          1.17          1.40         0.41 o
  12   1   9          1.84          3.01         0.50 o
  13   1   9          9.07          7.99         0.66 o
  14   1   9         25.24         22.61         1.02 o
  15   1   9          0.07          0.48         0.66 o
  16   1   9          6.47         11.72         0.96 o
  17   1   9          5.52          6.64         1.01 o
  18   1   9          5.01          6.95         1.41 o
   0   2   9         67.70         73.81         1.19 o
   1   2   9          1.47          1.50         0.29 o
   2   2   9         23.04         24.45         0.55 o
   3   2   9          3.34          3.51         0.33 o
   4   2   9        194.04        170.79         1.28 o
   5   2   9         49.93         52.31         0.78 o
   6   2   9        338.01        312.13         2.13 o
   7   2   9         77.89         88.03         1.19 o
   8   2   9          0.19          0.95         0.43 o
   9   2   9         29.50         30.13         0.79 o
  10   2   9         53.44         51.98         1.01 o
  11   2   9        110.25        109.47         1.35 o
  12   2   9          0.76         -0.08         0.47 o
  13   2   9          0.05         -0.07         0.57 o
  14   2   9          1.02          0.54         0.67 o
  15   2   9          8.90          6.46         0.92 o
  16   2   9          3.11          3.13         0.85 o
  17   2   9          1.95          1.69         0.80 o
   1   3   9         26.52         22.36         0.68 o
   2   3   9        192.11        183.69         1.63 o
   3   3   9        253.60        246.73         1.85 o
   4   3   9         40.94         41.91         0.92 o
   5   3   9          1.66         -0.03         0.44 o
   6   3   9        700.17        686.30         4.04 o
   7   3   9        271.50        240.25         2.01 o
   8   3   9        221.05        203.66         1.93 o
   9   3   9          6.26          7.87         0.68 o
  10   3   9         51.63         64.81         1.37 o
  11   3   9          2.52          1.65         0.58 o
  12   3   9         14.61          8.56         0.77 o
  13   3   9          9.75         10.49         0.83 o
  14   3   9         59.01         60.39         1.58 o
  15   3   9         28.58         28.93         1.38 o
  16   3   9          1.74          3.32         0.91 o
   0   4   9        588.84        620.85         5.38 o
   1   4   9         30.15         35.02         0.93 o
   2   4   9        214.92        209.23         2.07 o
   3   4   9        251.96        240.85         2.24 o
   4   4   9        659.70        622.85         4.00 o
   5   4   9          4.42          4.69         0.63 o
   6   4   9         22.89         26.97         0.97 o
   7   4   9        120.32        104.46         1.69 o
   8   4   9          0.11         -0.51         0.56 o
   9   4   9          0.59          0.62         0.66 o
  10   4   9          0.18         -0.71         0.71 o
  11   4   9          3.62          3.03         0.74 o
  12   4   9          0.13         -0.17         0.72 o
  13   4   9         51.11         57.42         1.74 o
  14   4   9         20.99         31.39         1.49 o
  15   4   9          3.07         -0.03         0.98 o
   1   5   9        132.57        137.79         2.18 o
   2   5   9          8.76         11.19         1.05 o
   3   5   9         50.99         49.68         1.59 o
   4   5   9         18.33         20.57         1.12 o
   5   5   9         51.82         43.06         1.39 o
   6   5   9         15.39         17.33         1.00 o
   7   5   9          0.59          1.04         0.69 o
   8   5   9         43.96         46.57         1.58 o
   9   5   9          0.07          0.99         0.79 o
  10   5   9          5.53          5.97         0.93 o
  11   5   9          5.84          6.82         1.00 o
  12   5   9          1.05         -0.30         0.71 o
  13   5   9          0.18         -0.38         0.87 o
   0   6   9         24.70         22.39         1.69 o
   1   6   9          0.07         -0.07         0.76 o
   2   6   9          0.16          0.57         0.77 o
   3   6   9          0.42         -0.76         0.76 o
   4   6   9          0.78          0.71         0.84 o
   5   6   9          5.50          7.49         1.01 o
   6   6   9          8.16          8.32         1.20 o
   7   6   9         10.23         11.55         1.17 o
   8   6   9          0.62          0.37         0.94 o
   9   6   9          5.89          8.89         1.21 o
  10   6   9          1.01          2.59         1.12 o
   1   7   9          0.31         -0.55         1.02 o
   2   7   9          0.79          3.45         1.06 o
   3   7   9          0.00          0.23         0.95 o
   4   7   9          0.00          0.81         1.12 o
   5   7   9          0.32         -0.43         1.57 o
   6   7   9          0.10         -0.95         1.77 o
   0   0  10        241.49        276.59         3.73 o
   1   0  10         48.62         57.81         1.17 o
   2   0  10        120.10        115.42         1.61 o
   3   0  10        114.64        107.06         1.34 o
   4   0  10       1442.68       1527.31         8.24 o
   5   0  10        504.26        543.37         3.78 o
   6   0  10        239.85        240.52         2.20 o
   7   0  10         48.52         55.21         1.12 o
   8   0  10        149.48        150.92         1.92 o
   9   0  10        419.66        403.82         3.76 o
  10   0  10         12.26         18.45         1.00 o
  11   0  10        377.15        334.90         3.63 o
  12   0  10          0.25          0.00         0.68 o
  13   0  10        210.04        195.52         2.88 o
  14   0  10         47.35         54.14         1.81 o
  15   0  10         29.99         25.30         1.43 o
  16   0  10         17.06         20.79         1.61 o
  17   0  10        108.77         77.36         2.97 o
   1   1  10         72.31         56.75         0.86 o
   2   1  10         28.15         21.85         0.61 o
   3   1  10        151.99        137.59         1.34 o
   4   1  10          0.51          0.45         0.27 o
   5   1  10        209.09        212.24         1.53 o
   6   1  10         32.65         39.01         0.73 o
   7   1  10        892.58        844.86         3.90 o
   8   1  10        159.68        173.58         1.71 o
   9   1  10        250.21        221.30         1.72 o
  10   1  10        169.61        174.78         1.60 o
  11   1  10          0.25         -0.45         0.45 o
  12   1  10         22.83         19.32         0.86 o
  13   1  10        262.52        222.53         2.28 o
  14   1  10         15.76         20.18         1.00 o
  15   1  10        109.18        100.37         2.24 o
  16   1  10         14.07         18.24         1.10 o
  17   1  10          9.43         10.66         1.13 o
   0   2  10        401.83        363.23         3.10 o
   1   2  10         39.72         40.49         0.85 o
   2   2  10        132.04        111.93         1.16 o
   3   2  10         41.09         41.96         0.77 o
   4   2  10        141.18        148.93         1.26 o
   5   2  10         32.05         27.64         0.70 o
   6   2  10         12.17         15.25         0.62 o
   7   2  10        643.39        615.69         3.54 o
   8   2  10        618.57        564.06         3.24 o
   9   2  10        419.41        379.81         2.41 o
  10   2  10          3.65         11.78         0.63 o
  11   2  10        948.76        877.61         4.23 o
  12   2  10        326.16        340.50         2.57 o
  13   2  10         27.64         26.37         1.14 o
  14   2  10          7.34          9.89         0.99 o
  15   2  10         44.57         33.20         1.42 o
  16   2  10         12.32         11.81         1.08 o
  17   2  10          4.65          9.42         1.19 o
   1   3  10        126.27        121.09         1.53 o
   2   3  10         58.84         46.35         1.07 o
   3   3  10        209.97        191.56         1.99 o
   4   3  10        206.69        209.34         2.00 o
   5   3  10         46.27         50.66         1.08 o
   6   3  10          2.27          5.39         0.55 o
   7   3  10        271.13        232.10         2.08 o
   8   3  10        150.40        156.73         1.96 o
   9   3  10        222.25        222.61         2.43 o
  10   3  10          5.70          5.56         0.78 o
  11   3  10          5.03          3.44         0.65 o
  12   3  10         29.66         28.84         1.12 o
  13   3  10         69.90         63.73         1.78 o
  14   3  10          0.10         -0.04         0.72 o
  15   3  10          0.37          0.99         0.85 o
  16   3  10         36.21         47.35         2.11 o
   0   4  10        231.58        223.91         3.62 o
   1   4  10          4.71          6.02         0.62 o
   2   4  10          1.14          1.79         0.58 o
   3   4  10          0.47          0.51         0.45 o
   4   4  10        106.07         98.42         1.70 o
   5   4  10         24.34         27.30         1.04 o
   6   4  10          7.96          7.11         0.74 o
   7   4  10         22.65         23.55         1.04 o
   8   4  10          3.16          0.81         0.62 o
   9   4  10          6.60          7.44         0.83 o
  10   4  10         15.08         12.08         1.02 o
  11   4  10          0.06         -0.08         0.73 o
  12   4  10          4.65          6.62         0.95 o
  13   4  10          5.50          4.97         0.95 o
  14   4  10         24.81         32.59         1.72 o
  15   4  10          0.35          2.13         3.94 o
   1   5  10          5.95          6.80         0.94 o
   2   5  10          9.23          7.79         1.05 o
   3   5  10          3.28          4.22         0.95 o
   4   5  10          0.91          0.72         0.73 o
   5   5  10          0.10         -0.02         0.70 o
   6   5  10         62.36         59.59         1.81 o
   7   5  10         19.42         18.25         1.16 o
   8   5  10          5.34          6.39         0.97 o
   9   5  10         17.46         19.19         1.32 o
  10   5  10         93.52        104.08         2.44 o
  11   5  10         36.91         38.59         1.80 o
  12   5  10         10.94         10.77         1.25 o
  13   5  10         44.61         38.92         2.95 o
   0   6  10          0.46          2.22         1.34 o
   1   6  10          0.15         -0.57         0.83 o
   2   6  10         11.90         12.12         1.18 o
   3   6  10          0.84          0.05         0.86 o
   4   6  10         27.70         33.62         1.77 o
   5   6  10          1.84          2.99         1.04 o
   6   6  10         13.52         13.30         1.36 o
   7   6  10          2.73          4.73         1.07 o
   8   6  10         57.34         56.88         2.16 o
   9   6  10         35.28         35.96         1.84 o
  10   6  10          0.13          0.24         1.58 o
   1   7  10          2.92          2.71         1.12 o
   2   7  10          0.13         -0.32         0.99 o
   3   7  10          1.41         -0.40         1.05 o
   4   7  10         36.57         33.78         3.23 o
   5   7  10         23.85         31.31         4.23 o
   1   1  11        550.69        625.95         3.63 o
   2   1  11          0.08          0.61         0.34 o
   3   1  11          3.13          2.81         0.41 o
   4   1  11         70.26         71.17         1.01 o
   5   1  11        663.54        623.56         3.65 o
   6   1  11         19.33         24.64         0.73 o
   7   1  11         92.63        100.20         1.32 o
   8   1  11         71.59         67.65         1.19 o
   9   1  11        600.14        593.66         3.59 o
  10   1  11          3.30          4.38         0.56 o
  11   1  11        258.01        246.97         2.29 o
  12   1  11          7.59          9.87         0.73 o
  13   1  11        162.47        154.23         2.12 o
  14   1  11          0.00          0.12         0.81 o
  15   1  11         75.43         72.50         1.88 o
  16   1  11          5.10          5.34         0.92 o
  17   1  11          0.19         -0.71         1.06 o
   0   2  11         62.67         71.15         1.53 o
   1   2  11         31.64         34.13         0.85 o
   2   2  11         36.42         39.14         0.97 o
   3   2  11        158.54        171.99         1.74 o
   4   2  11         35.63         32.88         0.95 o
   5   2  11         31.36         43.04         1.08 o
   6   2  11          5.47          5.17         0.58 o
   7   2  11          2.29          0.74         0.44 o
   8   2  11        157.96        175.20         1.94 o
   9   2  11         75.10         72.87         1.30 o
  10   2  11          1.32          1.44         0.50 o
  11   2  11         66.62         79.83         1.32 o
  12   2  11        107.43        115.55         1.67 o
  13   2  11          0.00         -0.02         0.67 o
  14   2  11          2.06          1.25         0.83 o
  15   2  11          5.88          6.24         1.00 o
  16   2  11          0.00         -0.90         0.90 o
   1   3  11         66.95         81.35         1.46 o
   2   3  11          0.58          0.59         0.49 o
   3   3  11         80.34         81.82         1.61 o
   4   3  11         44.80         55.84         1.27 o
   5   3  11        313.30        306.15         2.66 o
   6   3  11          0.23          0.75         0.52 o
   7   3  11          9.34          8.39         0.74 o
   8   3  11         88.46        101.84         1.89 o
   9   3  11        141.00        131.17         1.97 o
  10   3  11         63.65         67.14         1.78 o
  11   3  11         48.75         52.00         1.50 o
  12   3  11         13.37         14.67         1.00 o
  13   3  11          0.90          0.08         0.81 o
  14   3  11          0.02          0.39         1.01 o
  15   3  11        114.03        116.36         4.72 o
   0   4  11         42.60         48.14         2.71 o
   1   4  11          0.05         -0.46         0.50 o
   2   4  11          0.09         -0.53         0.53 o
   3   4  11         36.70         33.43         1.28 o
   4   4  11         72.93         77.74         1.62 o
   5   4  11         63.53         67.30         1.77 o
   6   4  11         66.24         70.88         2.10 o
   7   4  11         14.74         18.03         1.02 o
   8   4  11          2.07          3.17         0.70 o
   9   4  11         18.24         24.07         1.10 o
  10   4  11          0.30         -0.70         0.70 o
  11   4  11         18.82         25.20         1.31 o
  12   4  11          0.02         -0.67         0.77 o
  13   4  11         10.32         13.91         1.19 o
  14   4  11         14.12         15.84         1.38 o
   1   5  11        115.07        110.38         2.39 o
   2   5  11          0.13         -0.83         0.83 o
   3   5  11          0.88          0.17         0.85 o
   4   5  11         19.96         24.12         1.31 o
   5   5  11          0.63          0.69         0.72 o
   6   5  11          0.56          0.28         0.72 o
   7   5  11         15.89         19.96         1.20 o
   8   5  11          8.36          4.78         0.98 o
   9   5  11          5.31          5.94         1.00 o
  10   5  11          8.96         10.04         1.08 o
  11   5  11          6.02          7.27         1.00 o
  12   5  11         20.60         25.95         1.79 o
   0   6  11          1.20          0.39         1.31 o
   1   6  11          0.63         -0.86         0.86 o
   2   6  11          8.10          6.77         1.08 o
   3   6  11          5.64          5.19         1.09 o
   4   6  11          3.70          5.28         1.10 o
   5   6  11          9.09         10.81         1.26 o
   6   6  11          6.34          5.63         1.15 o
   7   6  11          0.03         -0.96         0.96 o
   8   6  11         78.98         83.85         3.05 o
   9   6  11          2.40          2.19         1.43 o
   1   7  11          0.65          2.33         1.38 o
   2   7  11         19.76         21.06         2.72 o
   3   7  11          5.27          4.74         2.33 o
   0   0  12       1002.00        927.61         9.37 o
   1   0  12         78.51         57.25         1.31 o
   2   0  12        837.38        843.63         6.47 o
   3   0  12        624.22        654.00         4.95 o
   4   0  12       3792.01       3635.66        22.40 o
   5   0  12       1004.10        940.26         6.96 o
   6   0  12         10.72         14.14         1.05 o
   7   0  12        154.53        152.39         2.31 o
   8   0  12        715.18        643.08         5.99 o
   9   0  12          0.01         -0.22         0.74 o
  10   0  12         75.04         62.06         2.11 o
  11   0  12          0.37          0.71         0.97 o
  12   0  12         84.28         74.55         2.43 o
  13   0  12        245.79        251.13         4.14 o
  14   0  12          4.69          1.28         1.08 o
  15   0  12         44.01         43.40         2.79 o
  16   0  12        137.47        153.02         5.19 o
   1   1  12        299.76        263.48         2.14 o
   2   1  12         21.12         20.73         0.75 o
   3   1  12         75.64         60.17         1.16 o
   4   1  12         20.51         19.63         0.85 o
   5   1  12         17.39         13.40         0.73 o
   6   1  12       1085.52       1032.27         5.44 o
   7   1  12        260.64        283.89         2.53 o
   8   1  12        407.02        392.41         2.88 o
   9   1  12        310.64        323.56         2.68 o
  10   1  12         48.37         39.11         1.28 o
  11   1  12         18.22         15.34         1.00 o
  12   1  12          0.00          0.73         0.70 o
  13   1  12        117.36        104.97         2.10 o
  14   1  12         66.18         68.60         2.09 o
  15   1  12         13.18          9.98         1.16 o
  16   1  12          3.24          1.20         1.01 o
   0   2  12        249.63        234.85         3.01 o
   1   2  12         12.36         10.97         0.64 o
   2   2  12        214.58        195.08         2.09 o
   3   2  12          9.48          9.99         0.66 o
   4   2  12         25.72         24.53         1.00 o
   5   2  12        224.97        211.51         2.15 o
   6   2  12         23.09         23.68         0.98 o
   7   2  12        404.95        381.26         3.09 o
   8   2  12         33.81         33.29         1.23 o
   9   2  12        190.94        183.17         2.23 o
  10   2  12         41.18         39.78         1.20 o
  11   2  12        359.21        339.90         3.25 o
  12   2  12         36.53         45.29         1.46 o
  13   2  12         55.08         47.46         1.75 o
  14   2  12          6.71          4.18         1.18 o
  15   2  12         43.62         36.97         2.01 o
  16   2  12          0.21          0.74         1.28 o
   1   3  12        136.85        119.35         1.91 o
   2   3  12          2.47          1.26         0.61 o
   3   3  12         12.95         11.89         0.83 o
   4   3  12          1.50          1.21         0.62 o
   5   3  12          5.50          9.00         0.75 o
   6   3  12         56.64         53.58         1.37 o
   7   3  12         69.69         74.22         1.51 o
   8   3  12         57.95         58.78         1.57 o
   9   3  12         38.99         38.89         1.41 o
  10   3  12          0.02          0.43         0.72 o
  11   3  12         12.12         11.52         0.98 o
  12   3  12          2.12          2.82         1.05 o
  13   3  12         33.97         29.16         1.82 o
  14   3  12          3.31          3.24         1.46 o
  15   3  12          0.83          0.98         1.57 o
   0   4  12        295.31        286.66         4.42 o
   1   4  12          1.50          2.60         0.77 o
   2   4  12          2.93          1.87         0.70 o
   3   4  12         87.20         84.94         1.96 o
   4   4  12        208.42        187.28         2.63 o
   5   4  12         43.67         41.12         1.48 o
   6   4  12          0.09          0.24         0.65 o
   7   4  12         30.73         36.29         1.54 o
   8   4  12         42.64         43.17         1.47 o
   9   4  12          0.14          0.53         0.75 o
  10   4  12          0.23         -0.77         0.77 o
  11   4  12          1.64          1.04         0.87 o
  12   4  12         29.72         27.52         1.51 o
  13   4  12         11.40         10.31         1.22 o
   1   5  12          7.41          5.87         1.05 o
   2   5  12          5.28          7.95         1.17 o
   3   5  12          2.86          1.64         1.03 o
   4   5  12         24.51         22.56         1.28 o
   5   5  12          0.17          1.55         0.76 o
   6   5  12          6.07          5.48         0.88 o
   7   5  12          3.79          7.72         0.95 o
   8   5  12          0.01         -0.75         0.75 o
   9   5  12          1.78          1.13         1.01 o
  10   5  12         42.31         45.48         2.33 o
  11   5  12          2.19          2.96         1.23 o
   0   6  12          3.48          2.83         1.43 o
   1   6  12          0.59          1.01         0.94 o
   2   6  12          1.61          2.26         1.03 o
   3   6  12          0.00          0.46         0.99 o
   4   6  12          5.89          7.93         1.23 o
   5   6  12          4.80          5.13         1.09 o
   6   6  12          5.81          9.75         1.24 o
   7   6  12          0.01         -0.27         0.93 o
   8   6  12          2.51         -0.93         1.59 o
   1   1  13       1161.38       1194.34         6.22 o
   2   1  13        302.33        302.30         2.45 o
   3   1  13        456.68        441.40         3.21 o
   4   1  13          3.43          1.95         0.53 o
   5   1  13          0.04          0.12         0.47 o
   6   1  13        304.27        296.61         2.45 o
   7   1  13         61.33         63.62         1.42 o
   8   1  13         16.32         12.45         0.83 o
   9   1  13         91.25         84.67         1.67 o
  10   1  13        214.21        195.53         2.66 o
  11   1  13          4.41          4.90         0.89 o
  12   1  13          0.64         -0.01         0.78 o
  13   1  13          0.49          1.49         0.84 o
  14   1  13         32.90         32.98         1.59 o
  15   1  13         15.77         16.97         1.43 o
  16   1  13          1.81          1.28         1.29 o
   0   2  13          0.51          4.56         0.90 o
   1   2  13         47.85         48.06         1.30 o
   2   2  13          7.80          8.58         0.66 o
   3   2  13        398.16        427.12         2.96 o
   4   2  13          6.90          5.58         0.62 o
   5   2  13        198.08        192.39         2.26 o
   6   2  13         94.31         80.78         1.68 o
   7   2  13          2.68          2.42         0.76 o
   8   2  13         10.06          9.11         0.80 o
   9   2  13          3.43          5.04         0.81 o
  10   2  13          1.79          1.04         0.72 o
  11   2  13          0.83          2.68         0.76 o
  12   2  13          1.51          1.47         0.86 o
  13   2  13          1.69          0.70         0.96 o
  14   2  13          0.38          0.99         1.33 o
  15   2  13          0.43          0.02         1.69 o
   1   3  13        180.59        197.01         2.46 o
   2   3  13        427.33        380.68         3.43 o
   3   3  13        351.49        307.34         3.11 o
   4   3  13          3.78          2.59         0.75 o
   5   3  13          1.23         -0.10         0.67 o
   6   3  13        132.65        105.82         1.98 o
   7   3  13        156.35        136.35         2.40 o
   8   3  13          4.90          3.47         0.79 o
   9   3  13          1.48          0.95         0.79 o
  10   3  13          9.08         10.35         1.13 o
  11   3  13          0.23          1.11         0.79 o
  12   3  13          6.75          5.44         1.08 o
  13   3  13          0.01          1.54         1.61 o
  14   3  13         28.87         21.22         2.34 o
   0   4  13         11.25          8.44         1.39 o
   1   4  13          7.78          5.92         0.92 o
   2   4  13          5.25          6.11         0.97 o
   3   4  13        146.28        136.02         2.74 o
   4   4  13         21.58         16.44         1.20 o
   5   4  13        120.76        118.56         2.46 o
   6   4  13         35.50         33.20         1.63 o
   7   4  13          5.63          6.60         0.98 o
   8   4  13          0.01         -0.72         0.74 o
   9   4  13          0.92          1.77         0.87 o
  10   4  13          2.89          2.58         1.10 o
  11   4  13          0.30          0.73         1.07 o
  12   4  13          4.68          5.21         1.38 o
   1   5  13        163.17        152.05         3.49 o
   2   5  13          0.32         -1.04         1.04 o
   3   5  13          5.31          4.47         1.19 o
   4   5  13          0.54          0.91         0.97 o
   5   5  13          0.45          0.02         0.81 o
   6   5  13         25.10         24.81         1.46 o
   7   5  13          2.93          2.89         0.97 o
   8   5  13          0.04         -0.90         0.90 o
   9   5  13          1.90          1.33         1.00 o
  10   5  13         26.68         27.77         1.94 o
   0   6  13          9.88         14.85         2.31 o
   1   6  13          0.39          0.44         1.23 o
   2   6  13          1.27         -0.16         1.14 o
   3   6  13          6.87          6.98         1.48 o
   4   6  13          7.52          8.86         1.47 o
   5   6  13          2.42          3.80         1.27 o
   6   6  13          3.61          2.57         1.51 o
   0   0  14       1496.77       1325.07        19.58 o
   1   0  14        512.31        501.22         6.06 o
   2   0  14        878.41        825.62         7.28 o
   3   0  14          6.39         10.33         1.13 o
   4   0  14        201.09        197.24         3.09 o
   5   0  14        753.45        741.35         7.28 o
   6   0  14        720.04        656.88         6.07 o
   7   0  14          8.08         10.44         1.13 o
   8   0  14          5.92         11.66         1.30 o
   9   0  14         62.55         64.70         2.40 o
  10   0  14          0.83          3.01         0.94 o
  11   0  14         20.53         16.20         1.43 o
  12   0  14         17.23         13.56         1.41 o
  13   0  14         10.33         13.07         1.38 o
  14   0  14         28.70         25.96         1.99 o
  15   0  14         41.43         49.26         2.83 o
   1   1  14        136.02        141.81         1.79 o
   2   1  14       1705.37       1611.26         9.42 o
   3   1  14          6.56          7.62         0.81 o
   4   1  14        359.04        304.99         2.79 o
   5   1  14         16.14         13.86         0.82 o
   6   1  14          0.15         -0.48         0.48 o
   7   1  14          0.33          0.26         0.64 o
   8   1  14         18.66         18.79         0.99 o
   9   1  14         38.08         42.46         1.44 o
  10   1  14         21.69         19.25         1.26 o
  11   1  14          9.90         13.61         1.20 o
  12   1  14          0.05         -0.74         0.81 o
  13   1  14          0.02         -0.80         0.80 o
  14   1  14          3.91          1.86         0.99 o
  15   1  14          0.49         -0.87         1.06 o
   0   2  14        627.53        553.61         5.57 o
   1   2  14        760.64        692.56         4.70 o
   2   2  14        266.31        241.77         2.68 o
   3   2  14        268.45        241.31         2.69 o
   4   2  14         72.06         65.80         1.38 o
   5   2  14        487.89        464.92         3.78 o
   6   2  14        258.27        230.96         2.77 o
   7   2  14         10.78         15.08         0.97 o
   8   2  14          0.46         -0.12         0.62 o
   9   2  14         40.66         36.37         1.49 o
  10   2  14          8.34          9.53         0.97 o
  11   2  14          4.99          6.20         0.94 o
  12   2  14          1.70          0.98         0.91 o
  13   2  14          7.15         10.18         1.29 o
  14   2  14          3.62          4.75         1.35 o
   1   3  14          0.97         -0.27         0.67 o
   2   3  14        142.46        115.07         2.15 o
   3   3  14          7.22          9.82         0.97 o
   4   3  14         54.73         49.85         1.74 o
   5   3  14          8.15         10.38         0.99 o
   6   3  14          0.01         -0.55         0.92 o
   7   3  14          5.14          7.91         0.92 o
   8   3  14         14.29         13.36         1.05 o
   9   3  14         19.11         28.33         1.48 o
  10   3  14          5.37          2.34         0.89 o
  11   3  14          0.87          0.75         0.87 o
  12   3  14          0.05          1.24         1.16 o
  13   3  14          0.86         -0.46         1.42 o
   0   4  14          1.20         -0.51         1.08 o
   1   4  14        117.80        114.97         2.30 o
   2   4  14          9.37          4.85         0.95 o
   3   4  14         55.90         64.10         2.25 o
   4   4  14          5.78          2.88         0.96 o
   5   4  14         31.78         23.11         1.32 o
   6   4  14         28.37         18.39         1.34 o
   7   4  14          3.19          4.53         1.17 o
   8   4  14          6.45          4.36         0.97 o
   9   4  14         28.37         26.98         1.45 o
  10   4  14          2.02          0.22         1.17 o
  11   4  14          4.71          2.69         1.14 o
  12   4  14          0.99          1.57         1.45 o
   1   5  14         28.46         34.00         2.31 o
   2   5  14         35.14         26.76         2.22 o
   3   5  14          1.74          2.01         1.14 o
   4   5  14         16.99         20.98         2.10 o
   5   5  14          2.57          4.62         1.00 o
   6   5  14         24.10         23.52         1.48 o
   7   5  14          2.42          1.68         0.95 o
   8   5  14          0.22          1.44         0.96 o
   9   5  14          0.86         -0.05         0.96 o
   0   6  14          1.99          4.52         2.17 o
   1   6  14          2.71          2.73         1.85 o
   2   6  14          4.08          4.22         1.37 o
   3   6  14          4.98          8.05         1.59 o
   4   6  14          4.94          7.84         2.27 o
   1   1  15        229.45        244.31         2.86 o
   2   1  15        255.00        217.84         2.59 o
   3   1  15        312.87        274.23         2.79 o
   4   1  15          0.01          0.03         0.62 o
   5   1  15          9.66         10.23         0.81 o
   6   1  15         24.60         21.87         1.03 o
   7   1  15         73.45         71.33         1.80 o
   8   1  15         14.20         14.25         0.98 o
   9   1  15          6.89          7.68         0.86 o
  10   1  15         42.72         39.74         1.44 o
  11   1  15          0.10          0.43         0.81 o
  12   1  15          2.93          0.94         0.86 o
  13   1  15          0.85         -0.60         0.84 o
  14   1  15         11.43         12.47         1.29 o
   0   2  15          0.38          4.72         0.99 o
   1   2  15         74.76         86.28         1.66 o
   2   2  15         65.37         69.15         1.55 o
   3   2  15         55.14         65.72         1.56 o
   4   2  15         96.16        117.27         1.84 o
   5   2  15         14.53         14.99         1.06 o
   6   2  15          0.48         -0.26         0.78 o
   7   2  15         13.89         11.56         1.03 o
   8   2  15          2.06          2.40         0.78 o
   9   2  15          0.12         -0.24         0.66 o
  10   2  15          2.36          2.66         0.98 o
  11   2  15          3.25          3.04         0.93 o
  12   2  15          1.87          0.87         0.95 o
  13   2  15          0.43         -0.02         1.11 o
   1   3  15          5.49          2.61         0.78 o
   2   3  15        168.80        172.52         2.65 o
   3   3  15        101.40        104.10         2.07 o
   4   3  15         33.91         29.61         1.39 o
   5   3  15         76.60         76.85         2.02 o
   6   3  15        216.74        216.25         3.36 o
   7   3  15         45.66         44.26         1.78 o
   8   3  15         16.57         19.44         1.29 o
   9   3  15         39.47         37.13         1.85 o
  10   3  15          6.84          8.68         1.08 o
  11   3  15          0.55          1.99         1.14 o
  12   3  15          0.01          1.73         1.14 o
   0   4  15         42.63         40.49         2.47 o
   1   4  15         12.59         14.58         1.15 o
   2   4  15          3.30          2.25         0.95 o
   3   4  15          8.20          5.55         1.13 o
   4   4  15         16.50         19.99         1.31 o
   5   4  15          1.81          0.33         0.89 o
   6   4  15         51.80         59.27         2.10 o
   7   4  15          0.07          1.70         0.89 o
   8   4  15          9.61         15.84         1.24 o
   9   4  15         24.72         25.55         1.65 o
  10   4  15          3.73          4.36         1.19 o
  11   4  15          3.25          6.61         4.09 o
   1   5  15         13.01         10.84         1.61 o
   2   5  15          0.03          1.70         1.27 o
   3   5  15          0.00          0.12         1.05 o
   4   5  15          0.07         -1.36         1.36 o
   5   5  15         26.51         25.18         1.47 o
   6   5  15          1.83          2.21         0.96 o
   7   5  15          2.65          1.81         1.04 o
   8   5  15          4.27          2.99         1.30 o
   0   0  16        126.22        138.84         4.74 o
   1   0  16          0.96          1.52         1.02 o
   2   0  16        195.17        193.83         3.64 o
   3   0  16         54.23         55.97         2.30 o
   4   0  16        126.40        118.85         2.94 o
   5   0  16         22.15         20.35         1.38 o
   6   0  16         18.37         16.64         1.72 o
   7   0  16        450.17        426.84         5.20 o
   8   0  16        218.23        230.02         6.09 o
   9   0  16          0.86          0.17         1.24 o
  10   0  16         26.74         36.24         2.06 o
  11   0  16         50.39         56.88         2.59 o
  12   0  16         36.51         35.06         2.58 o
  13   0  16         51.93         58.55         2.67 o
   1   1  16         25.54         29.28         1.32 o
   2   1  16         87.44         86.11         1.95 o
   3   1  16         57.27         46.56         1.66 o
   4   1  16        255.31        249.31         2.95 o
   5   1  16         96.82         81.12         1.78 o
   6   1  16         64.32         67.50         1.74 o
   7   1  16          0.89         -0.29         0.67 o
   8   1  16          0.46          1.34         0.77 o
   9   1  16         15.18         15.85         1.14 o
  10   1  16          3.36          1.75         0.87 o
  11   1  16          0.53          1.29         0.89 o
  12   1  16         14.58         14.97         1.32 o
  13   1  16          4.68          5.95         1.32 o
   0   2  16       1006.55        927.05         9.45 o
   1   2  16         24.10         21.87         1.16 o
   2   2  16         32.22         29.40         1.26 o
   3   2  16         23.42         27.99         1.28 o
   4   2  16        120.22        107.67         2.12 o
   5   2  16         82.03         79.51         2.19 o
   6   2  16          0.16          0.43         0.81 o
   7   2  16          8.70          9.25         1.09 o
   8   2  16          0.50          2.28         0.81 o
   9   2  16          6.19          4.32         0.95 o
  10   2  16          2.04          4.34         1.00 o
  11   2  16          9.81          7.98         1.14 o
  12   2  16          4.79          6.82         1.19 o
   1   3  16          0.36         -0.40         0.69 o
   2   3  16         14.76         12.29         1.09 o
   3   3  16         43.00         39.53         1.70 o
   4   3  16        183.21        178.60         2.81 o
   5   3  16          9.86          6.56         0.95 o
   6   3  16          8.14          9.25         1.01 o
   7   3  16         30.59         33.13         1.84 o
   8   3  16         38.61         33.39         1.80 o
   9   3  16          8.50          6.42         1.08 o
  10   3  16         50.84         57.49         2.51 o
  11   3  16         23.57         22.87         1.78 o
   0   4  16         25.25         29.36         2.26 o
   1   4  16          0.07          0.52         0.83 o
   2   4  16          3.83          2.34         1.06 o
   3   4  16          1.51          1.46         0.97 o
   4   4  16          3.61          4.71         1.04 o
   5   4  16         11.35         13.69         1.27 o
   6   4  16          1.79          1.55         0.92 o
   7   4  16          1.22          0.26         0.90 o
   8   4  16          0.00          0.83         1.24 o
   9   4  16         43.72         52.72         2.81 o
   1   5  16         46.43         47.59         2.52 o
   2   5  16         14.11         21.29         1.76 o
   3   5  16         31.27         35.91         2.08 o
   4   5  16          3.99          5.20         1.34 o
   5   5  16         36.11         43.28         2.15 o
   6   5  16          1.53          2.10         1.13 o
   1   1  17         38.92         41.01         1.60 o
   2   1  17          1.64          1.74         0.73 o
   3   1  17         17.83         18.53         1.17 o
   4   1  17          0.39         -0.62         0.62 o
   5   1  17         50.22         48.23         1.69 o
   6   1  17         12.33         16.36         1.07 o
   7   1  17          5.71          8.43         1.00 o
   8   1  17          2.03          2.39         0.92 o
   9   1  17         56.52         67.20         2.19 o
  10   1  17         45.42         54.97         1.93 o
  11   1  17         47.24         45.05         1.96 o
  12   1  17          3.43          3.37         1.06 o
   0   2  17          2.20          2.18         1.05 o
   1   2  17          3.08          4.94         0.84 o
   2   2  17         10.02         12.82         1.01 o
   3   2  17         13.35         14.29         1.12 o
   4   2  17          1.36          0.89         0.79 o
   5   2  17         18.29         17.43         1.43 o
   6   2  17         93.24        103.22         2.69 o
   7   2  17         18.04         19.29         1.47 o
   8   2  17         11.41         10.79         1.16 o
   9   2  17         14.03         15.34         1.32 o
  10   2  17          0.01         -0.93         0.93 o
  11   2  17          6.92          7.34         1.35 o
   1   3  17         22.37         23.38         1.36 o
   2   3  17          0.20         -0.62         0.79 o
   3   3  17         38.60         44.59         1.97 o
   4   3  17         25.13         26.54         1.44 o
   5   3  17         28.29         28.96         1.56 o
   6   3  17          8.77          9.66         1.21 o
   7   3  17          0.00          1.11         0.99 o
   8   3  17         11.82          9.76         1.31 o
   9   3  17         12.40          9.07         1.52 o
  10   3  17         87.07        101.69         3.98 o
   0   4  17          5.64          7.48         2.07 o
   1   4  17         45.29         52.54         2.34 o
   2   4  17          5.00          8.09         1.21 o
   3   4  17         13.62          8.88         1.22 o
   4   4  17         25.38         24.62         1.58 o
   5   4  17          1.76          0.76         0.95 o
   6   4  17          0.00         -0.89         0.89 o
   7   4  17         31.18         34.94         2.18 o
   8   4  17        243.26        251.98         4.97 o
   1   5  17         10.70         13.47         1.97 o
   2   5  17         22.96         32.04         2.18 o
   3   5  17          9.73          5.69         1.55 o
   0   0  18        220.01        220.48         6.12 o
   1   0  18         36.05         33.80         2.06 o
   2   0  18         73.79         74.47         3.15 o
   3   0  18          7.25          9.26         1.48 o
   4   0  18         73.52         76.39         3.07 o
   5   0  18          1.98          4.06         1.25 o
   6   0  18         16.34         18.58         1.88 o
   7   0  18          0.74          1.93         1.09 o
   8   0  18         68.03         57.84         2.97 o
   9   0  18         81.86         76.27         3.37 o
  10   0  18          2.46          1.19         1.24 o
  11   0  18         58.16         60.88         2.88 o
   1   1  18          0.03         -0.03         0.73 o
   2   1  18          4.24          3.58         0.86 o
   3   1  18          0.08          0.10         0.69 o
   4   1  18        194.28        198.29         3.05 o
   5   1  18         20.31         19.39         1.36 o
   6   1  18         39.75         39.53         1.72 o
   7   1  18         43.02         40.18         1.95 o
   8   1  18          1.48          0.37         0.93 o
   9   1  18          3.50          0.84         0.89 o
  10   1  18         29.60         35.53         1.86 o
  11   1  18         19.21         25.18         1.62 o
   0   2  18        168.20        171.68         3.85 o
   1   2  18          0.00          0.26         0.72 o
   2   2  18         48.42         46.85         1.70 o
   3   2  18          4.03          1.92         0.87 o
   4   2  18          0.38          0.06         1.01 o
   5   2  18          5.42          4.36         1.08 o
   6   2  18          1.42          1.66         0.97 o
   7   2  18          9.36          8.73         1.46 o
   8   2  18          0.86         -0.09         0.94 o
   9   2  18         25.12         26.45         1.71 o
  10   2  18          7.92          7.11         1.54 o
   1   3  18          0.10          0.87         0.88 o
   2   3  18          0.21          0.65         0.86 o
   3   3  18          4.19          3.47         1.09 o
   4   3  18          1.19          0.62         0.98 o
   5   3  18         41.20         43.46         2.28 o
   6   3  18         68.84         73.91         3.06 o
   7   3  18          7.44          6.50         1.45 o
   8   3  18         10.98         13.00         1.51 o
   9   3  18          6.57         10.41         1.52 o
   0   4  18          0.95          0.62         1.25 o
   1   4  18          6.25          3.45         1.21 o
   2   4  18          0.88          0.16         1.31 o
   3   4  18          0.04          2.07         1.13 o
   4   4  18         16.29         19.61         1.58 o
   5   4  18          2.02          2.06         1.09 o
   6   4  18          0.68          1.15         1.37 o
   1   1  19          9.98          7.93         1.06 o
   2   1  19          2.86          2.10         1.05 o
   3   1  19          8.31          9.12         1.10 o
   4   1  19          2.35          4.37         0.98 o
   5   1  19          7.03          3.79         0.95 o
   6   1  19          5.90          6.14         0.99 o
   7   1  19          0.31          0.25         1.00 o
   8   1  19          1.96          1.55         0.98 o
   9   1  19         11.57         11.28         1.35 o
   0   2  19          4.09          3.58         1.31 o
   1   2  19          1.03          0.94         0.81 o
   2   2  19         17.68         20.99         1.33 o
   3   2  19         10.79         11.79         1.20 o
   4   2  19          2.29          5.77         1.24 o
   5   2  19         45.63         46.87         2.22 o
   6   2  19         60.33         67.51         2.59 o
   7   2  19        170.19        183.14         3.51 o
   8   2  19         14.09         17.86         1.65 o
   9   2  19          3.62          1.73         1.37 o
   1   3  19          0.34         -0.42         0.84 o
   2   3  19         11.70         15.15         1.55 o
   3   3  19        139.33        143.30         3.63 o
   4   3  19         21.25         21.56         1.72 o
   5   3  19         31.31         40.96         2.15 o
   6   3  19         10.06         12.53         1.58 o
   7   3  19         15.96         19.43         2.05 o
   0   4  19         67.15         82.82         6.00 o
   1   4  19          0.23         -2.06         2.06 o
   2   4  19          2.22          1.13         1.91 o
   3   4  19          7.96          6.30         3.46 o
   0   0  20        190.69        223.30         6.60 o
   1   0  20         33.93         39.68         2.72 o
   2   0  20         21.00         21.38         2.12 o
   3   0  20          8.69          8.72         2.13 o
   4   0  20         13.21         16.96         1.96 o
   5   0  20         18.49         23.62         2.18 o
   6   0  20          0.69         -0.86         1.98 o
   7   0  20          0.03         -0.61         1.64 o
   8   0  20          0.01         -0.82         2.70 o
   1   1  20          6.05          7.78         1.10 o
   2   1  20         94.25        107.16         2.52 o
   3   1  20          9.43          9.63         1.16 o
   4   1  20         28.47         30.60         1.82 o
   5   1  20          9.16         15.39         1.49 o
   6   1  20          7.58         11.11         1.25 o
   7   1  20          9.04          5.39         1.25 o
   8   1  20          0.14          0.19         1.20 o
   0   2  20         54.66         60.67         3.33 o
   1   2  20          7.83          9.25         1.18 o
   2   2  20          2.42          2.81         1.00 o
   3   2  20          0.73          2.69         0.98 o
   4   2  20         10.64         13.34         1.56 o
   5   2  20          3.41          1.48         1.05 o
   6   2  20          0.04          0.22         1.04 o
   7   2  20          0.01          1.62         1.52 o
   1   3  20          2.52          4.96         1.15 o
   2   3  20         71.77         78.88         3.17 o
   3   3  20          2.30          5.42         1.56 o
   4   3  20          0.70         -0.42         1.17 o
   1   1  21         40.77         45.18         2.07 o
   2   1  21          2.65          2.44         1.00 o
   3   1  21         12.90         16.99         1.54 o
   4   1  21         24.57         28.99         1.82 o
   5   1  21         19.79         20.04         1.87 o
   0   2  21          9.04         15.68         2.83 o
   1   2  21          0.51          0.12         0.96 o
   2   2  21         21.93         29.98         2.02 o
   3   2  21         19.87         28.27         2.27 o
   0   0  22        415.14        436.61        11.04 o
   1   0  22         26.32         36.56         2.78 o
   2   0  22         22.79         26.46         5.67 o
                                                
